# Supplementary material for: Multiplexed Tandem Mass Spectrometry Imaging Enables Large‐Scale Isomer Mapping and Annotation in Tissues
Source: Angew Chem Int Ed Engl. 2026 Mar 30;65(20):e22119. doi: 10.1002/anie.202522119 (PMC13159427; doi:10.1002/anie.202522119)
Supplement: Supplementary file 2 — Supporting File 2: anie71994‐sup‐0002‐SuppMat.xlsx. [file ANIE-65-e22119-s002.xlsx]

## Sheet: Table S1
	Table S1 Level 5 annotations of targeted mass channels based on accurate mass match
	Targeted m/z	Tentative annotation	Adduct	Full mass window
	203.0526	Glucose	[M+Na]+	202.7-203.4
	204.1229	acetylcarnitine	[M+H]+	203.8-204.5
	219.0262	Glucose	[M+K]+	218.7-219.4
	268.1039	Adenosine	[M+H]+	267.8-268.5
	280.0919	GPC	[M+Na]+	279.7-280.4
	290.0858	Adenosine	[M+Na]+	289.7-290.4
	327.2294	FA(20:4)	[M+Na]+	326.9-327.6
	341.2450	Pregnanolone	[M+Na]+	340.9-341.6
	351.2294	FA(22:6)	[M+Na]+	350.9-351.6
	367.2034	FA(22:6)	[M+K]+	366.9-367.6
	379.2817	MG(18:1)	[M+Na]+	378.9-379.6
	395.2557	MG(18:2)	[M+K]+	394.9-395.6
	401.2661	MG(20:4)	[M+Na]+	400.9-401.6
	409.3440	Cholesterol	[M+Na]+	409-409.7
	417.2401	MG(20:4)	[M+K]+	416.9-417.6
	426.3576	Acylcarnitine(18:1)	[M+H]+	426-426.7
	448.3420	N-stearoyl tyrosine	[M+H]+	448-448.7
	496.3396	AcCa(22:5)	[M+Na]+	496-496.7
	508.3032	LPC(16:2;O)	[M+H]+	508-508.7
	518.3216	LPC(16:0)	[M+Na]+	518-518.7
	526.2927	LPE(22:6)	[M+H]+	525.9-526.6
	530.2859	PC(16:1)	[M+Na]+	529.9-530.6
	544.3371	LPC(18:1)	[M+Na]+	544-544.7
	546.3527	LPC(18:0)	[M+Na]+	546-546.7
	548.2745	LPE(22:6)	[M+Na]+	547.9-548.6
	554.2876	Unknown A	[M+H]+	553.9-554.6
	566.3214	LPC(20:4)	[M+Na]+	566-566.7
	568.2433	LPC(18:5;O)	[M+K]+	567.9-568.6
	576.2692	Unknown A	[M+Na]+	575.9-576.6
	578.2698	Unknown B		577.9-578.6
	580.3006	PC(20:4)	[M+Na]+	580-580.7
	582.2954	LPC(20:4)	[M+K]+	581.9-582.6
	592.2435	Unknown A	[M+K]+	591.9-592.6
	596.2744	PC(20:4)	[M+K]+	595.9-596.6
	606.2952	LPC(22:6)	[M+K]+	605.9-606.6
	635.3699	PA(30:4)	[M+Na]+	635-635.7
	702.4467	PE(30:0)	[M+K]+	702.1-702.8
	704.3894	PC(28:6;O)	[M+Na]+	704-704.7
	706.5377	PC(30:0)	[M+H]+	706.2-706.9
	718.5375	PE(34:1)	[M+H]+	718.2-718.9
	720.5897	PC (e 32:0)	[M+H]+	720.2-720.9
	724.5265	PE (e 34:2)	[M+Na]+	724.2-724.9
	728.5585	PE (e 36:3)	[M+H]+	728.2-728.9
	729.5901	SM (18:1)	[M+H]+	729.2-729.9
	730.5730	PE (P-36:1)	[M+H]+	730.2-730.9
	731.6059	SM (18:0)	[M+H]+	731.3-732
	732.5534	PC (a 32:1)	[M+H]+	732.2-732.9
	734.5693	PC (a 32:0)	[M+H]+	734.2-734.9
	736.5753	Unknown C		736.2-736.9
	744.5894	PC (e 34:2)	[M+H]+	744.2-744.9
	746.6054	PC (e 34:1)	[M+H]+	746.3-747
	748.5270	PE (P-38:6)	[M+H]+	748.2-748.9
	751.5459	DG (40:3;O2)	[M+2Na-H]+	751.2-751.9
	753.5877	SM (18:0)	[M+Na]+	753.2-753.9
	756.5892	PE (e 36:0)	[M+Na]+	756.2-756.9
	757.5542	Unknown D		757.2-757.9
	758.5689	PC (a 34:2)	[M+H]+	758.2-758.9
	760.5850	PC (a 34:1)	[M+H]+	760.2-760.9
	762.6000	PC (a 34:0)	[M+H]+	762.3-763
	763.6032	Unknown E		763.3-764
	764.5215	PE (a 36:3)	[M+Na]+	764.2-764.9
	768.5526	PE (a 36:1)	[M+Na]+	768.2-768.9
	771.5121	Unknown F		771.2-771.9
	773.5304	PG (a 34:0)	[M+Na]+	773.2-773.9
	776.5583	PE (e 38:4)	[M+Na]+	776.2-776.9
	779.5775	DG (46:9;O2)	[M+H]+	779.2-779.9
	780.5496	PC (34:2)	[M+Na]+	780.2-780.9
	782.5676	PC (a 34:1)	[M+Na]+	782.2-782.9
	783.0682	Unknown G		782.7-783.4
	784.5246	PC (e 36:7)	[M+Na]+	784.2-784.9
	786.6005	PC (a 36:2)	[M+H]+	786.3-787
	787.4863	Unknown H		787.1-787.8
	788.6162	PC (a 36:1)	[M+H]+	788.3-789
	790.6219	Unknown I	[M+H]+	790.3-791
	792.5535	PE (a 40:6)	[M+H]+	792.2-792.9
	801.5611	PG (a 36:0)	[M+Na]+	801.2-801.9
	802.4778	PE (a 38:6)	[M+K]+	802.1-802.8
	803.4812	PG (34:1;O)	[M+K]+	803.1-803.8
	804.5512	PC (a 36:4)	[M+Na]+	804.2-804.9
	806.5691	PC (a 38:6)	[M+H]+	806.2-806.9
	807.5126	Unknown J	[M+H]+	807.2-807.9
	808.5827	PC (a 36:2)	[M+Na]+	808.2-808.9
	810.5997	PC (a 36:1)	[M+Na]+	810.2-810.9
	812.5198	PE (a 40:7)	[M+Na]+	812.2-812.9
	813.6837	SM (24:1)	[M+H]+	813.3-814
	814.6315	PC (a 38:2)	[M+H]+	814.3-815
	815.6346	Unknown K	[M+H]+	815.3-816
	816.6472	PC (a 38:1)	[M+H]+	816.3-817
	817.6502	Unknown L	[M+H]+	817.3-818
	823.5261	PG (e 38:4)	[M+K]+	823.2-823.9
	828.5492	PC (38:6)	[M+Na]+	828.2-828.9
	829.5544	Unknown M		829.2-829.9
	830.5092	PE (a 40:6)	[M+K]+	830.2-830.9
	832.5832	PC (a 38:4)	[M+Na]+	832.2-832.9
	833.5861	Unknown N		833.2-833.9
	834.6003	PC (a 38:3)	[M+Na]+	834.3-835
	838.6312	PC (a 38:1)	[M+Na]+	838.3-839
	842.6626	PC (a 40:29	[M+H]+	842.3-843
	844.5254	PE (e 44:12)	[M+Na]+	844.2-844.9
	848.6370	Unknown O	[M+H]+	848.3-849
	854.5664	PC (a 40:7)	[M+Na]+	854.2-854.9
	856.5825	PC (a 40:6)	[M+Na]+	856.2-856.9
	860.6147	PC (a 40:4)	[M+Na]+	860.3-861
	870.5407	PC (a 40:7)	[M+K]+	870.2-870.9
	873.5622	PG (a 42:6)	[M+Na]+	873.2-873.9
	874.4983	PE (44:12;O)	[M+Na]+	874.1-874.8
	878.5687	PC (a 42:9)	[M+Na]+	878.2-878.9
	892.6573	PC (e 42:3)	[M+K]+	892.3-893

## Sheet: Table S2
	Table S2 Fragmentation library for PE lipids based on characteristic and diagnostic product ions of [M+Na]+ parent ions
									m/z of product ion in IT
	Acyl chain 1		Acyl chain 2		PE sum composition			Precursor Ion	Common product ion		DPI
	C	DB	C	DB				[M+Na]+	[PE+Na-141]+	[PE+Na-163]+	Acyl chain 1/2
	14	1	14	1	PE	28	2	654.4111	513.4	491.4	209.2
	14	0	14	1	PE	28	1	656.4268	515.4	493.4	211.2
	14	1	14	0	PE	28	1	656.4268	515.4	493.4	209.2
	14	0	14	0	PE	28	0	658.4424	517.4	495.4	211.2
	14	1	16	2	PE	30	3	680.4268	539.4	517.4	209.2
	16	2	14	1	PE	30	3	680.4268	539.4	517.4	235.2
	14	0	16	2	PE	30	2	682.4424	541.4	519.4	211.2
	14	1	16	1	PE	30	2	682.4424	541.4	519.4	209.2
	16	1	14	1	PE	30	2	682.4424	541.4	519.4	237.2
	16	2	14	0	PE	30	2	682.4424	541.4	519.4	235.2
	14	0	16	1	PE	30	1	684.4581	543.4	521.5	211.2
	14	1	16	0	PE	30	1	684.4581	543.4	521.5	209.2
	16	0	14	1	PE	30	1	684.4581	543.4	521.5	239.2
	16	1	14	0	PE	30	1	684.4581	543.4	521.5	237.2
	14	0	16	0	PE	30	0	686.4737	545.5	523.5	211.2
	16	0	14	0	PE	30	0	686.4737	545.5	523.5	239.2
	14	1	18	3	PE	32	4	706.4424	565.4	543.4	209.2
	16	2	16	2	PE	32	4	706.4424	565.4	543.4	235.2
	18	3	14	1	PE	32	4	706.4424	565.4	543.4	261.2
	14	0	18	3	PE	32	3	708.4581	567.4	545.5	211.2
	14	1	18	2	PE	32	3	708.4581	567.4	545.5	209.2
	16	1	16	2	PE	32	3	708.4581	567.4	545.5	237.2
	16	2	16	1	PE	32	3	708.4581	567.4	545.5	235.2
	18	2	14	1	PE	32	3	708.4581	567.4	545.5	263.2
	18	3	14	0	PE	32	3	708.4581	567.4	545.5	261.2
	14	0	18	2	PE	32	2	710.4737	569.5	547.5	211.2
	14	1	18	1	PE	32	2	710.4737	569.5	547.5	209.2
	16	0	16	2	PE	32	2	710.4737	569.5	547.5	239.2
	16	1	16	1	PE	32	2	710.4737	569.5	547.5	237.2
	16	2	16	0	PE	32	2	710.4737	569.5	547.5	235.2
	18	1	14	1	PE	32	2	710.4737	569.5	547.5	265.3
	18	2	14	0	PE	32	2	710.4737	569.5	547.5	263.2
	14	0	18	1	PE	32	1	712.4894	571.5	549.5	211.2
	14	1	18	0	PE	32	1	712.4894	571.5	549.5	209.2
	16	0	16	1	PE	32	1	712.4894	571.5	549.5	239.2
	16	1	16	0	PE	32	1	712.4894	571.5	549.5	237.2
	18	0	14	1	PE	32	1	712.4894	571.5	549.5	267.3
	18	1	14	0	PE	32	1	712.4894	571.5	549.5	265.3
	14	0	18	0	PE	32	0	714.505	573.5	551.5	211.2
	16	0	16	0	PE	32	0	714.505	573.5	551.5	239.2
	18	0	14	0	PE	32	0	714.505	573.5	551.5	267.3
	14	1	20	5	PE	34	6	730.4424	589.4	567.4	209.2
	20	5	14	1	PE	34	6	730.4424	589.4	567.4	285.2
	14	0	20	5	PE	34	5	732.4581	591.4	569.5	211.2
	14	1	20	4	PE	34	5	732.4581	591.4	569.5	209.2
	16	2	18	3	PE	34	5	732.4581	591.4	569.5	235.2
	18	3	16	2	PE	34	5	732.4581	591.4	569.5	261.2
	20	4	14	1	PE	34	5	732.4581	591.4	569.5	287.2
	20	5	14	0	PE	34	5	732.4581	591.4	569.5	285.2
	14	0	20	4	PE	34	4	734.4737	593.5	571.5	211.2
	14	1	20	3	PE	34	4	734.4737	593.5	571.5	209.2
	16	1	18	3	PE	34	4	734.4737	593.5	571.5	237.2
	16	2	18	2	PE	34	4	734.4737	593.5	571.5	235.2
	18	2	16	2	PE	34	4	734.4737	593.5	571.5	263.2
	18	3	16	1	PE	34	4	734.4737	593.5	571.5	261.2
	20	3	14	1	PE	34	4	734.4737	593.5	571.5	289.3
	20	4	14	0	PE	34	4	734.4737	593.5	571.5	287.2
	14	0	20	3	PE	34	3	736.4894	595.5	573.5	211.2
	14	1	20	2	PE	34	3	736.4894	595.5	573.5	209.2
	16	0	18	3	PE	34	3	736.4894	595.5	573.5	239.2
	16	1	18	2	PE	34	3	736.4894	595.5	573.5	237.2
	16	2	18	1	PE	34	3	736.4894	595.5	573.5	235.2
	18	1	16	2	PE	34	3	736.4894	595.5	573.5	265.3
	18	2	16	1	PE	34	3	736.4894	595.5	573.5	263.2
	18	3	16	0	PE	34	3	736.4894	595.5	573.5	261.2
	20	2	14	1	PE	34	3	736.4894	595.5	573.5	291.3
	20	3	14	0	PE	34	3	736.4894	595.5	573.5	289.3
	14	0	20	2	PE	34	2	738.505	597.5	575.5	211.2
	14	1	20	1	PE	34	2	738.505	597.5	575.5	209.2
	16	0	18	2	PE	34	2	738.505	597.5	575.5	239.2
	16	1	18	1	PE	34	2	738.505	597.5	575.5	237.2
	16	2	18	0	PE	34	2	738.505	597.5	575.5	235.2
	18	0	16	2	PE	34	2	738.505	597.5	575.5	267.3
	18	1	16	1	PE	34	2	738.505	597.5	575.5	265.3
	18	2	16	0	PE	34	2	738.505	597.5	575.5	263.2
	20	1	14	1	PE	34	2	738.505	597.5	575.5	293.3
	20	2	14	0	PE	34	2	738.505	597.5	575.5	291.3
	14	0	20	1	PE	34	1	740.5207	599.5	577.5	211.2
	14	1	20	0	PE	34	1	740.5207	599.5	577.5	209.2
	16	0	18	1	PE	34	1	740.5207	599.5	577.5	239.2
	16	1	18	0	PE	34	1	740.5207	599.5	577.5	237.2
	18	0	16	1	PE	34	1	740.5207	599.5	577.5	267.3
	18	1	16	0	PE	34	1	740.5207	599.5	577.5	265.3
	20	0	14	1	PE	34	1	740.5207	599.5	577.5	295.3
	20	1	14	0	PE	34	1	740.5207	599.5	577.5	293.3
	14	0	20	0	PE	34	0	742.5363	601.5	579.5	211.2
	16	0	18	0	PE	34	0	742.5363	601.5	579.5	239.2
	18	0	16	0	PE	34	0	742.5363	601.5	579.5	267.3
	20	0	14	0	PE	34	0	742.5363	601.5	579.5	295.3
	14	1	22	6	PE	36	7	756.4581	615.4	593.5	209.2
	16	2	20	5	PE	36	7	756.4581	615.4	593.5	235.2
	20	5	16	2	PE	36	7	756.4581	615.4	593.5	285.2
	22	6	14	1	PE	36	7	756.4581	615.4	593.5	311.2
	14	0	22	6	PE	36	6	758.4737	617.5	595.5	211.2
	14	1	22	5	PE	36	6	758.4737	617.5	595.5	209.2
	16	1	20	5	PE	36	6	758.4737	617.5	595.5	237.2
	16	2	20	4	PE	36	6	758.4737	617.5	595.5	235.2
	18	3	18	3	PE	36	6	758.4737	617.5	595.5	261.2
	20	4	16	2	PE	36	6	758.4737	617.5	595.5	287.2
	20	5	16	1	PE	36	6	758.4737	617.5	595.5	285.2
	22	5	14	1	PE	36	6	758.4737	617.5	595.5	313.3
	22	6	14	0	PE	36	6	758.4737	617.5	595.5	311.2
	14	0	22	5	PE	36	5	760.4894	619.5	597.5	211.2
	14	1	22	4	PE	36	5	760.4894	619.5	597.5	209.2
	16	0	20	5	PE	36	5	760.4894	619.5	597.5	239.2
	16	1	20	4	PE	36	5	760.4894	619.5	597.5	237.2
	16	2	20	3	PE	36	5	760.4894	619.5	597.5	235.2
	18	2	18	3	PE	36	5	760.4894	619.5	597.5	263.2
	18	3	18	2	PE	36	5	760.4894	619.5	597.5	261.2
	20	3	16	2	PE	36	5	760.4894	619.5	597.5	289.3
	20	4	16	1	PE	36	5	760.4894	619.5	597.5	287.2
	20	5	16	0	PE	36	5	760.4894	619.5	597.5	285.2
	22	4	14	1	PE	36	5	760.4894	619.5	597.5	315.3
	22	5	14	0	PE	36	5	760.4894	619.5	597.5	313.3
	14	0	22	4	PE	36	4	762.505	621.5	599.5	211.2
	14	1	22	3	PE	36	4	762.505	621.5	599.5	209.2
	16	0	20	4	PE	36	4	762.505	621.5	599.5	239.2
	16	1	20	3	PE	36	4	762.505	621.5	599.5	237.2
	16	2	20	2	PE	36	4	762.505	621.5	599.5	235.2
	18	1	18	3	PE	36	4	762.505	621.5	599.5	265.3
	18	2	18	2	PE	36	4	762.505	621.5	599.5	263.2
	18	3	18	1	PE	36	4	762.505	621.5	599.5	261.2
	20	2	16	2	PE	36	4	762.505	621.5	599.5	291.3
	20	3	16	1	PE	36	4	762.505	621.5	599.5	289.3
	20	4	16	0	PE	36	4	762.505	621.5	599.5	287.2
	22	3	14	1	PE	36	4	762.505	621.5	599.5	317.3
	22	4	14	0	PE	36	4	762.505	621.5	599.5	315.3
	14	0	22	3	PE	36	3	764.5207	623.5	601.5	211.2
	14	1	22	2	PE	36	3	764.5207	623.5	601.5	209.2
	16	0	20	3	PE	36	3	764.5207	623.5	601.5	239.2
	16	1	20	2	PE	36	3	764.5207	623.5	601.5	237.2
	16	2	20	1	PE	36	3	764.5207	623.5	601.5	235.2
	18	0	18	3	PE	36	3	764.5207	623.5	601.5	267.3
	18	1	18	2	PE	36	3	764.5207	623.5	601.5	265.3
	18	2	18	1	PE	36	3	764.5207	623.5	601.5	263.2
	18	3	18	0	PE	36	3	764.5207	623.5	601.5	261.2
	20	1	16	2	PE	36	3	764.5207	623.5	601.5	293.3
	20	2	16	1	PE	36	3	764.5207	623.5	601.5	291.3
	20	3	16	0	PE	36	3	764.5207	623.5	601.5	289.3
	22	2	14	1	PE	36	3	764.5207	623.5	601.5	319.3
	22	3	14	0	PE	36	3	764.5207	623.5	601.5	317.3
	14	0	22	2	PE	36	2	766.5363	625.5	603.5	211.2
	14	1	22	1	PE	36	2	766.5363	625.5	603.5	209.2
	16	0	20	2	PE	36	2	766.5363	625.5	603.5	239.2
	16	1	20	1	PE	36	2	766.5363	625.5	603.5	237.2
	16	2	20	0	PE	36	2	766.5363	625.5	603.5	235.2
	18	0	18	2	PE	36	2	766.5363	625.5	603.5	267.3
	18	1	18	1	PE	36	2	766.5363	625.5	603.5	265.3
	18	2	18	0	PE	36	2	766.5363	625.5	603.5	263.2
	20	0	16	2	PE	36	2	766.5363	625.5	603.5	295.3
	20	1	16	1	PE	36	2	766.5363	625.5	603.5	293.3
	20	2	16	0	PE	36	2	766.5363	625.5	603.5	291.3
	22	1	14	1	PE	36	2	766.5363	625.5	603.5	321.3
	22	2	14	0	PE	36	2	766.5363	625.5	603.5	319.3
	14	0	22	1	PE	36	1	768.552	627.5	605.6	211.2
	14	1	22	0	PE	36	1	768.552	627.5	605.6	209.2
	16	0	20	1	PE	36	1	768.552	627.5	605.6	239.2
	16	1	20	0	PE	36	1	768.552	627.5	605.6	237.2
	18	0	18	1	PE	36	1	768.552	627.5	605.6	267.3
	18	1	18	0	PE	36	1	768.552	627.5	605.6	265.3
	20	0	16	1	PE	36	1	768.552	627.5	605.6	295.3
	20	1	16	0	PE	36	1	768.552	627.5	605.6	293.3
	22	0	14	1	PE	36	1	768.552	627.5	605.6	323.3
	22	1	14	0	PE	36	1	768.552	627.5	605.6	321.3
	14	0	22	0	PE	36	0	770.5676	629.5	607.6	211.2
	16	0	20	0	PE	36	0	770.5676	629.5	607.6	239.2
	18	0	18	0	PE	36	0	770.5676	629.5	607.6	267.3
	20	0	16	0	PE	36	0	770.5676	629.5	607.6	295.3
	22	0	14	0	PE	36	0	770.5676	629.5	607.6	323.3
	14	1	24	7	PE	38	8	782.4737	641.5	619.5	209.2
	16	2	22	6	PE	38	8	782.4737	641.5	619.5	235.2
	18	3	20	5	PE	38	8	782.4737	641.5	619.5	261.2
	20	5	18	3	PE	38	8	782.4737	641.5	619.5	285.2
	22	6	16	2	PE	38	8	782.4737	641.5	619.5	311.2
	24	7	14	1	PE	38	8	782.4737	641.5	619.5	337.3
	14	0	24	7	PE	38	7	784.4894	643.5	621.5	211.2
	14	1	24	6	PE	38	7	784.4894	643.5	621.5	209.2
	16	1	22	6	PE	38	7	784.4894	643.5	621.5	237.2
	16	2	22	5	PE	38	7	784.4894	643.5	621.5	235.2
	18	2	20	5	PE	38	7	784.4894	643.5	621.5	263.2
	18	3	20	4	PE	38	7	784.4894	643.5	621.5	261.2
	20	4	18	3	PE	38	7	784.4894	643.5	621.5	287.2
	20	5	18	2	PE	38	7	784.4894	643.5	621.5	285.2
	22	5	16	2	PE	38	7	784.4894	643.5	621.5	313.3
	22	6	16	1	PE	38	7	784.4894	643.5	621.5	311.2
	24	6	14	1	PE	38	7	784.4894	643.5	621.5	339.3
	24	7	14	0	PE	38	7	784.4894	643.5	621.5	337.3
	14	0	24	6	PE	38	6	786.505	645.5	623.5	211.2
	14	1	24	5	PE	38	6	786.505	645.5	623.5	209.2
	16	0	22	6	PE	38	6	786.505	645.5	623.5	239.2
	16	1	22	5	PE	38	6	786.505	645.5	623.5	237.2
	16	2	22	4	PE	38	6	786.505	645.5	623.5	235.2
	18	1	20	5	PE	38	6	786.505	645.5	623.5	265.3
	18	2	20	4	PE	38	6	786.505	645.5	623.5	263.2
	18	3	20	3	PE	38	6	786.505	645.5	623.5	261.2
	20	3	18	3	PE	38	6	786.505	645.5	623.5	289.3
	20	4	18	2	PE	38	6	786.505	645.5	623.5	287.2
	20	5	18	1	PE	38	6	786.505	645.5	623.5	285.2
	22	4	16	2	PE	38	6	786.505	645.5	623.5	315.3
	22	5	16	1	PE	38	6	786.505	645.5	623.5	313.3
	22	6	16	0	PE	38	6	786.505	645.5	623.5	311.2
	24	5	14	1	PE	38	6	786.505	645.5	623.5	341.3
	24	6	14	0	PE	38	6	786.505	645.5	623.5	339.3
	14	0	24	5	PE	38	5	788.5207	647.5	625.5	211.2
	14	1	24	4	PE	38	5	788.5207	647.5	625.5	209.2
	16	0	22	5	PE	38	5	788.5207	647.5	625.5	239.2
	16	1	22	4	PE	38	5	788.5207	647.5	625.5	237.2
	16	2	22	3	PE	38	5	788.5207	647.5	625.5	235.2
	18	0	20	5	PE	38	5	788.5207	647.5	625.5	267.3
	18	1	20	4	PE	38	5	788.5207	647.5	625.5	265.3
	18	2	20	3	PE	38	5	788.5207	647.5	625.5	263.2
	18	3	20	2	PE	38	5	788.5207	647.5	625.5	261.2
	20	2	18	3	PE	38	5	788.5207	647.5	625.5	291.3
	20	3	18	2	PE	38	5	788.5207	647.5	625.5	289.3
	20	4	18	1	PE	38	5	788.5207	647.5	625.5	287.2
	20	5	18	0	PE	38	5	788.5207	647.5	625.5	285.2
	22	3	16	2	PE	38	5	788.5207	647.5	625.5	317.3
	22	4	16	1	PE	38	5	788.5207	647.5	625.5	315.3
	22	5	16	0	PE	38	5	788.5207	647.5	625.5	313.3
	24	4	14	1	PE	38	5	788.5207	647.5	625.5	343.3
	24	5	14	0	PE	38	5	788.5207	647.5	625.5	341.3
	14	0	24	4	PE	38	4	790.5363	649.5	627.5	211.2
	14	1	24	3	PE	38	4	790.5363	649.5	627.5	209.2
	16	0	22	4	PE	38	4	790.5363	649.5	627.5	239.2
	16	1	22	3	PE	38	4	790.5363	649.5	627.5	237.2
	16	2	22	2	PE	38	4	790.5363	649.5	627.5	235.2
	18	0	20	4	PE	38	4	790.5363	649.5	627.5	267.3
	18	1	20	3	PE	38	4	790.5363	649.5	627.5	265.3
	18	2	20	2	PE	38	4	790.5363	649.5	627.5	263.2
	18	3	20	1	PE	38	4	790.5363	649.5	627.5	261.2
	20	1	18	3	PE	38	4	790.5363	649.5	627.5	293.3
	20	2	18	2	PE	38	4	790.5363	649.5	627.5	291.3
	20	3	18	1	PE	38	4	790.5363	649.5	627.5	289.3
	20	4	18	0	PE	38	4	790.5363	649.5	627.5	287.2
	22	2	16	2	PE	38	4	790.5363	649.5	627.5	319.3
	22	3	16	1	PE	38	4	790.5363	649.5	627.5	317.3
	22	4	16	0	PE	38	4	790.5363	649.5	627.5	315.3
	24	3	14	1	PE	38	4	790.5363	649.5	627.5	345.3
	24	4	14	0	PE	38	4	790.5363	649.5	627.5	343.3
	14	0	24	3	PE	38	3	792.552	651.5	629.6	211.2
	14	1	24	2	PE	38	3	792.552	651.5	629.6	209.2
	16	0	22	3	PE	38	3	792.552	651.5	629.6	239.2
	16	1	22	2	PE	38	3	792.552	651.5	629.6	237.2
	16	2	22	1	PE	38	3	792.552	651.5	629.6	235.2
	18	0	20	3	PE	38	3	792.552	651.5	629.6	267.3
	18	1	20	2	PE	38	3	792.552	651.5	629.6	265.3
	18	2	20	1	PE	38	3	792.552	651.5	629.6	263.2
	18	3	20	0	PE	38	3	792.552	651.5	629.6	261.2
	20	0	18	3	PE	38	3	792.552	651.5	629.6	295.3
	20	1	18	2	PE	38	3	792.552	651.5	629.6	293.3
	20	2	18	1	PE	38	3	792.552	651.5	629.6	291.3
	20	3	18	0	PE	38	3	792.552	651.5	629.6	289.3
	22	1	16	2	PE	38	3	792.552	651.5	629.6	321.3
	22	2	16	1	PE	38	3	792.552	651.5	629.6	319.3
	22	3	16	0	PE	38	3	792.552	651.5	629.6	317.3
	24	2	14	1	PE	38	3	792.552	651.5	629.6	347.3
	24	3	14	0	PE	38	3	792.552	651.5	629.6	345.3
	14	0	24	2	PE	38	2	794.5676	653.5	631.6	211.2
	14	1	24	1	PE	38	2	794.5676	653.5	631.6	209.2
	16	0	22	2	PE	38	2	794.5676	653.5	631.6	239.2
	16	1	22	1	PE	38	2	794.5676	653.5	631.6	237.2
	16	2	22	0	PE	38	2	794.5676	653.5	631.6	235.2
	18	0	20	2	PE	38	2	794.5676	653.5	631.6	267.3
	18	1	20	1	PE	38	2	794.5676	653.5	631.6	265.3
	18	2	20	0	PE	38	2	794.5676	653.5	631.6	263.2
	20	0	18	2	PE	38	2	794.5676	653.5	631.6	295.3
	20	1	18	1	PE	38	2	794.5676	653.5	631.6	293.3
	20	2	18	0	PE	38	2	794.5676	653.5	631.6	291.3
	22	0	16	2	PE	38	2	794.5676	653.5	631.6	323.3
	22	1	16	1	PE	38	2	794.5676	653.5	631.6	321.3
	22	2	16	0	PE	38	2	794.5676	653.5	631.6	319.3
	24	1	14	1	PE	38	2	794.5676	653.5	631.6	349.3
	24	2	14	0	PE	38	2	794.5676	653.5	631.6	347.3
	14	0	24	1	PE	38	1	796.5833	655.6	633.6	211.2
	14	1	24	0	PE	38	1	796.5833	655.6	633.6	209.2
	16	0	22	1	PE	38	1	796.5833	655.6	633.6	239.2
	16	1	22	0	PE	38	1	796.5833	655.6	633.6	237.2
	18	0	20	1	PE	38	1	796.5833	655.6	633.6	267.3
	18	1	20	0	PE	38	1	796.5833	655.6	633.6	265.3
	20	0	18	1	PE	38	1	796.5833	655.6	633.6	295.3
	20	1	18	0	PE	38	1	796.5833	655.6	633.6	293.3
	22	0	16	1	PE	38	1	796.5833	655.6	633.6	323.3
	22	1	16	0	PE	38	1	796.5833	655.6	633.6	321.3
	24	0	14	1	PE	38	1	796.5833	655.6	633.6	351.4
	24	1	14	0	PE	38	1	796.5833	655.6	633.6	349.3
	14	0	24	0	PE	38	0	798.5989	657.6	635.6	211.2
	16	0	22	0	PE	38	0	798.5989	657.6	635.6	239.2
	18	0	20	0	PE	38	0	798.5989	657.6	635.6	267.3
	20	0	18	0	PE	38	0	798.5989	657.6	635.6	295.3
	22	0	16	0	PE	38	0	798.5989	657.6	635.6	323.3
	24	0	14	0	PE	38	0	798.5989	657.6	635.6	351.4
	20	5	20	5	PE	40	10	806.4737	665.5	643.5	285.2
	14	1	26	8	PE	40	9	808.4894	667.5	645.5	209.2
	16	2	24	7	PE	40	9	808.4894	667.5	645.5	235.2
	18	3	22	6	PE	40	9	808.4894	667.5	645.5	261.2
	20	4	20	5	PE	40	9	808.4894	667.5	645.5	287.2
	20	5	20	4	PE	40	9	808.4894	667.5	645.5	285.2
	22	6	18	3	PE	40	9	808.4894	667.5	645.5	311.2
	24	7	16	2	PE	40	9	808.4894	667.5	645.5	337.3
	26	8	14	1	PE	40	9	808.4894	667.5	645.5	363.3
	14	0	26	8	PE	40	8	810.505	669.5	647.5	211.2
	14	1	26	7	PE	40	8	810.505	669.5	647.5	209.2
	16	1	24	7	PE	40	8	810.505	669.5	647.5	237.2
	16	2	24	6	PE	40	8	810.505	669.5	647.5	235.2
	18	2	22	6	PE	40	8	810.505	669.5	647.5	263.2
	18	3	22	5	PE	40	8	810.505	669.5	647.5	261.2
	20	3	20	5	PE	40	8	810.505	669.5	647.5	289.3
	20	4	20	4	PE	40	8	810.505	669.5	647.5	287.2
	20	5	20	3	PE	40	8	810.505	669.5	647.5	285.2
	22	5	18	3	PE	40	8	810.505	669.5	647.5	313.3
	22	6	18	2	PE	40	8	810.505	669.5	647.5	311.2
	24	6	16	2	PE	40	8	810.505	669.5	647.5	339.3
	24	7	16	1	PE	40	8	810.505	669.5	647.5	337.3
	26	7	14	1	PE	40	8	810.505	669.5	647.5	365.3
	26	8	14	0	PE	40	8	810.505	669.5	647.5	363.3
	14	0	26	7	PE	40	7	812.5207	671.5	649.5	211.2
	14	1	26	6	PE	40	7	812.5207	671.5	649.5	209.2
	16	0	24	7	PE	40	7	812.5207	671.5	649.5	239.2
	16	1	24	6	PE	40	7	812.5207	671.5	649.5	237.2
	16	2	24	5	PE	40	7	812.5207	671.5	649.5	235.2
	18	1	22	6	PE	40	7	812.5207	671.5	649.5	265.3
	18	2	22	5	PE	40	7	812.5207	671.5	649.5	263.2
	18	3	22	4	PE	40	7	812.5207	671.5	649.5	261.2
	20	2	20	5	PE	40	7	812.5207	671.5	649.5	291.3
	20	3	20	4	PE	40	7	812.5207	671.5	649.5	289.3
	20	4	20	3	PE	40	7	812.5207	671.5	649.5	287.2
	20	5	20	2	PE	40	7	812.5207	671.5	649.5	285.2
	22	4	18	3	PE	40	7	812.5207	671.5	649.5	315.3
	22	5	18	2	PE	40	7	812.5207	671.5	649.5	313.3
	22	6	18	1	PE	40	7	812.5207	671.5	649.5	311.2
	24	5	16	2	PE	40	7	812.5207	671.5	649.5	341.3
	24	6	16	1	PE	40	7	812.5207	671.5	649.5	339.3
	24	7	16	0	PE	40	7	812.5207	671.5	649.5	337.3
	26	6	14	1	PE	40	7	812.5207	671.5	649.5	367.3
	26	7	14	0	PE	40	7	812.5207	671.5	649.5	365.3
	14	0	26	6	PE	40	6	814.5363	673.5	651.5	211.2
	14	1	26	5	PE	40	6	814.5363	673.5	651.5	209.2
	16	0	24	6	PE	40	6	814.5363	673.5	651.5	239.2
	16	1	24	5	PE	40	6	814.5363	673.5	651.5	237.2
	16	2	24	4	PE	40	6	814.5363	673.5	651.5	235.2
	18	0	22	6	PE	40	6	814.5363	673.5	651.5	267.3
	18	1	22	5	PE	40	6	814.5363	673.5	651.5	265.3
	18	2	22	4	PE	40	6	814.5363	673.5	651.5	263.2
	18	3	22	3	PE	40	6	814.5363	673.5	651.5	261.2
	20	1	20	5	PE	40	6	814.5363	673.5	651.5	293.3
	20	2	20	4	PE	40	6	814.5363	673.5	651.5	291.3
	20	3	20	3	PE	40	6	814.5363	673.5	651.5	289.3
	20	4	20	2	PE	40	6	814.5363	673.5	651.5	287.2
	20	5	20	1	PE	40	6	814.5363	673.5	651.5	285.2
	22	3	18	3	PE	40	6	814.5363	673.5	651.5	317.3
	22	4	18	2	PE	40	6	814.5363	673.5	651.5	315.3
	22	5	18	1	PE	40	6	814.5363	673.5	651.5	313.3
	22	6	18	0	PE	40	6	814.5363	673.5	651.5	311.2
	24	4	16	2	PE	40	6	814.5363	673.5	651.5	343.3
	24	5	16	1	PE	40	6	814.5363	673.5	651.5	341.3
	24	6	16	0	PE	40	6	814.5363	673.5	651.5	339.3
	26	5	14	1	PE	40	6	814.5363	673.5	651.5	369.3
	26	6	14	0	PE	40	6	814.5363	673.5	651.5	367.3
	14	0	26	5	PE	40	5	816.552	675.5	653.6	211.2
	14	1	26	4	PE	40	5	816.552	675.5	653.6	209.2
	16	0	24	5	PE	40	5	816.552	675.5	653.6	239.2
	16	1	24	4	PE	40	5	816.552	675.5	653.6	237.2
	16	2	24	3	PE	40	5	816.552	675.5	653.6	235.2
	18	0	22	5	PE	40	5	816.552	675.5	653.6	267.3
	18	1	22	4	PE	40	5	816.552	675.5	653.6	265.3
	18	2	22	3	PE	40	5	816.552	675.5	653.6	263.2
	18	3	22	2	PE	40	5	816.552	675.5	653.6	261.2
	20	0	20	5	PE	40	5	816.552	675.5	653.6	295.3
	20	1	20	4	PE	40	5	816.552	675.5	653.6	293.3
	20	2	20	3	PE	40	5	816.552	675.5	653.6	291.3
	20	3	20	2	PE	40	5	816.552	675.5	653.6	289.3
	20	4	20	1	PE	40	5	816.552	675.5	653.6	287.2
	20	5	20	0	PE	40	5	816.552	675.5	653.6	285.2
	22	2	18	3	PE	40	5	816.552	675.5	653.6	319.3
	22	3	18	2	PE	40	5	816.552	675.5	653.6	317.3
	22	4	18	1	PE	40	5	816.552	675.5	653.6	315.3
	22	5	18	0	PE	40	5	816.552	675.5	653.6	313.3
	24	3	16	2	PE	40	5	816.552	675.5	653.6	345.3
	24	4	16	1	PE	40	5	816.552	675.5	653.6	343.3
	24	5	16	0	PE	40	5	816.552	675.5	653.6	341.3
	26	4	14	1	PE	40	5	816.552	675.5	653.6	371.3
	26	5	14	0	PE	40	5	816.552	675.5	653.6	369.3
	14	0	26	4	PE	40	4	818.5676	677.5	655.6	211.2
	14	1	26	3	PE	40	4	818.5676	677.5	655.6	209.2
	16	0	24	4	PE	40	4	818.5676	677.5	655.6	239.2
	16	1	24	3	PE	40	4	818.5676	677.5	655.6	237.2
	16	2	24	2	PE	40	4	818.5676	677.5	655.6	235.2
	18	0	22	4	PE	40	4	818.5676	677.5	655.6	267.3
	18	1	22	3	PE	40	4	818.5676	677.5	655.6	265.3
	18	2	22	2	PE	40	4	818.5676	677.5	655.6	263.2
	18	3	22	1	PE	40	4	818.5676	677.5	655.6	261.2
	20	0	20	4	PE	40	4	818.5676	677.5	655.6	295.3
	20	1	20	3	PE	40	4	818.5676	677.5	655.6	293.3
	20	2	20	2	PE	40	4	818.5676	677.5	655.6	291.3
	20	3	20	1	PE	40	4	818.5676	677.5	655.6	289.3
	20	4	20	0	PE	40	4	818.5676	677.5	655.6	287.2
	22	1	18	3	PE	40	4	818.5676	677.5	655.6	321.3
	22	2	18	2	PE	40	4	818.5676	677.5	655.6	319.3
	22	3	18	1	PE	40	4	818.5676	677.5	655.6	317.3
	22	4	18	0	PE	40	4	818.5676	677.5	655.6	315.3
	24	2	16	2	PE	40	4	818.5676	677.5	655.6	347.3
	24	3	16	1	PE	40	4	818.5676	677.5	655.6	345.3
	24	4	16	0	PE	40	4	818.5676	677.5	655.6	343.3
	26	3	14	1	PE	40	4	818.5676	677.5	655.6	373.3
	26	4	14	0	PE	40	4	818.5676	677.5	655.6	371.3
	14	0	26	3	PE	40	3	820.5833	679.6	657.6	211.2
	14	1	26	2	PE	40	3	820.5833	679.6	657.6	209.2
	16	0	24	3	PE	40	3	820.5833	679.6	657.6	239.2
	16	1	24	2	PE	40	3	820.5833	679.6	657.6	237.2
	16	2	24	1	PE	40	3	820.5833	679.6	657.6	235.2
	18	0	22	3	PE	40	3	820.5833	679.6	657.6	267.3
	18	1	22	2	PE	40	3	820.5833	679.6	657.6	265.3
	18	2	22	1	PE	40	3	820.5833	679.6	657.6	263.2
	18	3	22	0	PE	40	3	820.5833	679.6	657.6	261.2
	20	0	20	3	PE	40	3	820.5833	679.6	657.6	295.3
	20	1	20	2	PE	40	3	820.5833	679.6	657.6	293.3
	20	2	20	1	PE	40	3	820.5833	679.6	657.6	291.3
	20	3	20	0	PE	40	3	820.5833	679.6	657.6	289.3
	22	0	18	3	PE	40	3	820.5833	679.6	657.6	323.3
	22	1	18	2	PE	40	3	820.5833	679.6	657.6	321.3
	22	2	18	1	PE	40	3	820.5833	679.6	657.6	319.3
	22	3	18	0	PE	40	3	820.5833	679.6	657.6	317.3
	24	1	16	2	PE	40	3	820.5833	679.6	657.6	349.3
	24	2	16	1	PE	40	3	820.5833	679.6	657.6	347.3
	24	3	16	0	PE	40	3	820.5833	679.6	657.6	345.3
	26	2	14	1	PE	40	3	820.5833	679.6	657.6	375.4
	26	3	14	0	PE	40	3	820.5833	679.6	657.6	373.3
	14	0	26	2	PE	40	2	822.5989	681.6	659.6	211.2
	14	1	26	1	PE	40	2	822.5989	681.6	659.6	209.2
	16	0	24	2	PE	40	2	822.5989	681.6	659.6	239.2
	16	1	24	1	PE	40	2	822.5989	681.6	659.6	237.2
	16	2	24	0	PE	40	2	822.5989	681.6	659.6	235.2
	18	0	22	2	PE	40	2	822.5989	681.6	659.6	267.3
	18	1	22	1	PE	40	2	822.5989	681.6	659.6	265.3
	18	2	22	0	PE	40	2	822.5989	681.6	659.6	263.2
	20	0	20	2	PE	40	2	822.5989	681.6	659.6	295.3
	20	1	20	1	PE	40	2	822.5989	681.6	659.6	293.3
	20	2	20	0	PE	40	2	822.5989	681.6	659.6	291.3
	22	0	18	2	PE	40	2	822.5989	681.6	659.6	323.3
	22	1	18	1	PE	40	2	822.5989	681.6	659.6	321.3
	22	2	18	0	PE	40	2	822.5989	681.6	659.6	319.3
	24	0	16	2	PE	40	2	822.5989	681.6	659.6	351.4
	24	1	16	1	PE	40	2	822.5989	681.6	659.6	349.3
	24	2	16	0	PE	40	2	822.5989	681.6	659.6	347.3
	26	1	14	1	PE	40	2	822.5989	681.6	659.6	377.4
	26	2	14	0	PE	40	2	822.5989	681.6	659.6	375.4
	14	0	26	1	PE	40	1	824.6146	683.6	661.6	211.2
	14	1	26	0	PE	40	1	824.6146	683.6	661.6	209.2
	16	0	24	1	PE	40	1	824.6146	683.6	661.6	239.2
	16	1	24	0	PE	40	1	824.6146	683.6	661.6	237.2
	18	0	22	1	PE	40	1	824.6146	683.6	661.6	267.3
	18	1	22	0	PE	40	1	824.6146	683.6	661.6	265.3
	20	0	20	1	PE	40	1	824.6146	683.6	661.6	295.3
	20	1	20	0	PE	40	1	824.6146	683.6	661.6	293.3
	22	0	18	1	PE	40	1	824.6146	683.6	661.6	323.3
	22	1	18	0	PE	40	1	824.6146	683.6	661.6	321.3
	24	0	16	1	PE	40	1	824.6146	683.6	661.6	351.4
	24	1	16	0	PE	40	1	824.6146	683.6	661.6	349.3
	26	0	14	1	PE	40	1	824.6146	683.6	661.6	379.4
	26	1	14	0	PE	40	1	824.6146	683.6	661.6	377.4
	14	0	26	0	PE	40	0	826.6302	685.6	663.6	211.2
	16	0	24	0	PE	40	0	826.6302	685.6	663.6	239.2
	18	0	22	0	PE	40	0	826.6302	685.6	663.6	267.3
	20	0	20	0	PE	40	0	826.6302	685.6	663.6	295.3
	22	0	18	0	PE	40	0	826.6302	685.6	663.6	323.3
	24	0	16	0	PE	40	0	826.6302	685.6	663.6	351.4
	26	0	14	0	PE	40	0	826.6302	685.6	663.6	379.4
	20	5	22	6	PE	42	11	832.4894	691.5	669.5	285.2
	22	6	20	5	PE	42	11	832.4894	691.5	669.5	311.2
	14	1	28	9	PE	42	10	834.505	693.5	671.5	209.2
	16	2	26	8	PE	42	10	834.505	693.5	671.5	235.2
	18	3	24	7	PE	42	10	834.505	693.5	671.5	261.2
	20	4	22	6	PE	42	10	834.505	693.5	671.5	287.2
	20	5	22	5	PE	42	10	834.505	693.5	671.5	285.2
	22	5	20	5	PE	42	10	834.505	693.5	671.5	313.3
	22	6	20	4	PE	42	10	834.505	693.5	671.5	311.2
	24	7	18	3	PE	42	10	834.505	693.5	671.5	337.3
	26	8	16	2	PE	42	10	834.505	693.5	671.5	363.3
	28	9	14	1	PE	42	10	834.505	693.5	671.5	389.3
	14	0	28	9	PE	42	9	836.5207	695.5	673.5	211.2
	14	1	28	8	PE	42	9	836.5207	695.5	673.5	209.2
	16	1	26	8	PE	42	9	836.5207	695.5	673.5	237.2
	16	2	26	7	PE	42	9	836.5207	695.5	673.5	235.2
	18	2	24	7	PE	42	9	836.5207	695.5	673.5	263.2
	18	3	24	6	PE	42	9	836.5207	695.5	673.5	261.2
	20	3	22	6	PE	42	9	836.5207	695.5	673.5	289.3
	20	4	22	5	PE	42	9	836.5207	695.5	673.5	287.2
	20	5	22	4	PE	42	9	836.5207	695.5	673.5	285.2
	22	4	20	5	PE	42	9	836.5207	695.5	673.5	315.3
	22	5	20	4	PE	42	9	836.5207	695.5	673.5	313.3
	22	6	20	3	PE	42	9	836.5207	695.5	673.5	311.2
	24	6	18	3	PE	42	9	836.5207	695.5	673.5	339.3
	24	7	18	2	PE	42	9	836.5207	695.5	673.5	337.3
	26	7	16	2	PE	42	9	836.5207	695.5	673.5	365.3
	26	8	16	1	PE	42	9	836.5207	695.5	673.5	363.3
	28	8	14	1	PE	42	9	836.5207	695.5	673.5	391.3
	28	9	14	0	PE	42	9	836.5207	695.5	673.5	389.3
	14	0	28	8	PE	42	8	838.5363	697.5	675.5	211.2
	14	1	28	7	PE	42	8	838.5363	697.5	675.5	209.2
	16	0	26	8	PE	42	8	838.5363	697.5	675.5	239.2
	16	1	26	7	PE	42	8	838.5363	697.5	675.5	237.2
	16	2	26	6	PE	42	8	838.5363	697.5	675.5	235.2
	18	1	24	7	PE	42	8	838.5363	697.5	675.5	265.3
	18	2	24	6	PE	42	8	838.5363	697.5	675.5	263.2
	18	3	24	5	PE	42	8	838.5363	697.5	675.5	261.2
	20	2	22	6	PE	42	8	838.5363	697.5	675.5	291.3
	20	3	22	5	PE	42	8	838.5363	697.5	675.5	289.3
	20	4	22	4	PE	42	8	838.5363	697.5	675.5	287.2
	20	5	22	3	PE	42	8	838.5363	697.5	675.5	285.2
	22	3	20	5	PE	42	8	838.5363	697.5	675.5	317.3
	22	4	20	4	PE	42	8	838.5363	697.5	675.5	315.3
	22	5	20	3	PE	42	8	838.5363	697.5	675.5	313.3
	22	6	20	2	PE	42	8	838.5363	697.5	675.5	311.2
	24	5	18	3	PE	42	8	838.5363	697.5	675.5	341.3
	24	6	18	2	PE	42	8	838.5363	697.5	675.5	339.3
	24	7	18	1	PE	42	8	838.5363	697.5	675.5	337.3
	26	6	16	2	PE	42	8	838.5363	697.5	675.5	367.3
	26	7	16	1	PE	42	8	838.5363	697.5	675.5	365.3
	26	8	16	0	PE	42	8	838.5363	697.5	675.5	363.3
	28	7	14	1	PE	42	8	838.5363	697.5	675.5	393.3
	28	8	14	0	PE	42	8	838.5363	697.5	675.5	391.3
	14	0	28	7	PE	42	7	840.552	699.5	677.6	211.2
	14	1	28	6	PE	42	7	840.552	699.5	677.6	209.2
	16	0	26	7	PE	42	7	840.552	699.5	677.6	239.2
	16	1	26	6	PE	42	7	840.552	699.5	677.6	237.2
	16	2	26	5	PE	42	7	840.552	699.5	677.6	235.2
	18	0	24	7	PE	42	7	840.552	699.5	677.6	267.3
	18	1	24	6	PE	42	7	840.552	699.5	677.6	265.3
	18	2	24	5	PE	42	7	840.552	699.5	677.6	263.2
	18	3	24	4	PE	42	7	840.552	699.5	677.6	261.2
	20	1	22	6	PE	42	7	840.552	699.5	677.6	293.3
	20	2	22	5	PE	42	7	840.552	699.5	677.6	291.3
	20	3	22	4	PE	42	7	840.552	699.5	677.6	289.3
	20	4	22	3	PE	42	7	840.552	699.5	677.6	287.2
	20	5	22	2	PE	42	7	840.552	699.5	677.6	285.2
	22	2	20	5	PE	42	7	840.552	699.5	677.6	319.3
	22	3	20	4	PE	42	7	840.552	699.5	677.6	317.3
	22	4	20	3	PE	42	7	840.552	699.5	677.6	315.3
	22	5	20	2	PE	42	7	840.552	699.5	677.6	313.3
	22	6	20	1	PE	42	7	840.552	699.5	677.6	311.2
	24	4	18	3	PE	42	7	840.552	699.5	677.6	343.3
	24	5	18	2	PE	42	7	840.552	699.5	677.6	341.3
	24	6	18	1	PE	42	7	840.552	699.5	677.6	339.3
	24	7	18	0	PE	42	7	840.552	699.5	677.6	337.3
	26	5	16	2	PE	42	7	840.552	699.5	677.6	369.3
	26	6	16	1	PE	42	7	840.552	699.5	677.6	367.3
	26	7	16	0	PE	42	7	840.552	699.5	677.6	365.3
	28	6	14	1	PE	42	7	840.552	699.5	677.6	395.3
	28	7	14	0	PE	42	7	840.552	699.5	677.6	393.3
	14	0	28	6	PE	42	6	842.5676	701.5	679.6	211.2
	14	1	28	5	PE	42	6	842.5676	701.5	679.6	209.2
	16	0	26	6	PE	42	6	842.5676	701.5	679.6	239.2
	16	1	26	5	PE	42	6	842.5676	701.5	679.6	237.2
	16	2	26	4	PE	42	6	842.5676	701.5	679.6	235.2
	18	0	24	6	PE	42	6	842.5676	701.5	679.6	267.3
	18	1	24	5	PE	42	6	842.5676	701.5	679.6	265.3
	18	2	24	4	PE	42	6	842.5676	701.5	679.6	263.2
	18	3	24	3	PE	42	6	842.5676	701.5	679.6	261.2
	20	0	22	6	PE	42	6	842.5676	701.5	679.6	295.3
	20	1	22	5	PE	42	6	842.5676	701.5	679.6	293.3
	20	2	22	4	PE	42	6	842.5676	701.5	679.6	291.3
	20	3	22	3	PE	42	6	842.5676	701.5	679.6	289.3
	20	4	22	2	PE	42	6	842.5676	701.5	679.6	287.2
	20	5	22	1	PE	42	6	842.5676	701.5	679.6	285.2
	22	1	20	5	PE	42	6	842.5676	701.5	679.6	321.3
	22	2	20	4	PE	42	6	842.5676	701.5	679.6	319.3
	22	3	20	3	PE	42	6	842.5676	701.5	679.6	317.3
	22	4	20	2	PE	42	6	842.5676	701.5	679.6	315.3
	22	5	20	1	PE	42	6	842.5676	701.5	679.6	313.3
	22	6	20	0	PE	42	6	842.5676	701.5	679.6	311.2
	24	3	18	3	PE	42	6	842.5676	701.5	679.6	345.3
	24	4	18	2	PE	42	6	842.5676	701.5	679.6	343.3
	24	5	18	1	PE	42	6	842.5676	701.5	679.6	341.3
	24	6	18	0	PE	42	6	842.5676	701.5	679.6	339.3
	26	4	16	2	PE	42	6	842.5676	701.5	679.6	371.3
	26	5	16	1	PE	42	6	842.5676	701.5	679.6	369.3
	26	6	16	0	PE	42	6	842.5676	701.5	679.6	367.3
	28	5	14	1	PE	42	6	842.5676	701.5	679.6	397.3
	28	6	14	0	PE	42	6	842.5676	701.5	679.6	395.3
	14	0	28	5	PE	42	5	844.5833	703.6	681.6	211.2
	14	1	28	4	PE	42	5	844.5833	703.6	681.6	209.2
	16	0	26	5	PE	42	5	844.5833	703.6	681.6	239.2
	16	1	26	4	PE	42	5	844.5833	703.6	681.6	237.2
	16	2	26	3	PE	42	5	844.5833	703.6	681.6	235.2
	18	0	24	5	PE	42	5	844.5833	703.6	681.6	267.3
	18	1	24	4	PE	42	5	844.5833	703.6	681.6	265.3
	18	2	24	3	PE	42	5	844.5833	703.6	681.6	263.2
	18	3	24	2	PE	42	5	844.5833	703.6	681.6	261.2
	20	0	22	5	PE	42	5	844.5833	703.6	681.6	295.3
	20	1	22	4	PE	42	5	844.5833	703.6	681.6	293.3
	20	2	22	3	PE	42	5	844.5833	703.6	681.6	291.3
	20	3	22	2	PE	42	5	844.5833	703.6	681.6	289.3
	20	4	22	1	PE	42	5	844.5833	703.6	681.6	287.2
	20	5	22	0	PE	42	5	844.5833	703.6	681.6	285.2
	22	0	20	5	PE	42	5	844.5833	703.6	681.6	323.3
	22	1	20	4	PE	42	5	844.5833	703.6	681.6	321.3
	22	2	20	3	PE	42	5	844.5833	703.6	681.6	319.3
	22	3	20	2	PE	42	5	844.5833	703.6	681.6	317.3
	22	4	20	1	PE	42	5	844.5833	703.6	681.6	315.3
	22	5	20	0	PE	42	5	844.5833	703.6	681.6	313.3
	24	2	18	3	PE	42	5	844.5833	703.6	681.6	347.3
	24	3	18	2	PE	42	5	844.5833	703.6	681.6	345.3
	24	4	18	1	PE	42	5	844.5833	703.6	681.6	343.3
	24	5	18	0	PE	42	5	844.5833	703.6	681.6	341.3
	26	3	16	2	PE	42	5	844.5833	703.6	681.6	373.3
	26	4	16	1	PE	42	5	844.5833	703.6	681.6	371.3
	26	5	16	0	PE	42	5	844.5833	703.6	681.6	369.3
	28	4	14	1	PE	42	5	844.5833	703.6	681.6	399.4
	28	5	14	0	PE	42	5	844.5833	703.6	681.6	397.3
	14	0	28	4	PE	42	4	846.5989	705.6	683.6	211.2
	14	1	28	3	PE	42	4	846.5989	705.6	683.6	209.2
	16	0	26	4	PE	42	4	846.5989	705.6	683.6	239.2
	16	1	26	3	PE	42	4	846.5989	705.6	683.6	237.2
	16	2	26	2	PE	42	4	846.5989	705.6	683.6	235.2
	18	0	24	4	PE	42	4	846.5989	705.6	683.6	267.3
	18	1	24	3	PE	42	4	846.5989	705.6	683.6	265.3
	18	2	24	2	PE	42	4	846.5989	705.6	683.6	263.2
	18	3	24	1	PE	42	4	846.5989	705.6	683.6	261.2
	20	0	22	4	PE	42	4	846.5989	705.6	683.6	295.3
	20	1	22	3	PE	42	4	846.5989	705.6	683.6	293.3
	20	2	22	2	PE	42	4	846.5989	705.6	683.6	291.3
	20	3	22	1	PE	42	4	846.5989	705.6	683.6	289.3
	20	4	22	0	PE	42	4	846.5989	705.6	683.6	287.2
	22	0	20	4	PE	42	4	846.5989	705.6	683.6	323.3
	22	1	20	3	PE	42	4	846.5989	705.6	683.6	321.3
	22	2	20	2	PE	42	4	846.5989	705.6	683.6	319.3
	22	3	20	1	PE	42	4	846.5989	705.6	683.6	317.3
	22	4	20	0	PE	42	4	846.5989	705.6	683.6	315.3
	24	1	18	3	PE	42	4	846.5989	705.6	683.6	349.3
	24	2	18	2	PE	42	4	846.5989	705.6	683.6	347.3
	24	3	18	1	PE	42	4	846.5989	705.6	683.6	345.3
	24	4	18	0	PE	42	4	846.5989	705.6	683.6	343.3
	26	2	16	2	PE	42	4	846.5989	705.6	683.6	375.4
	26	3	16	1	PE	42	4	846.5989	705.6	683.6	373.3
	26	4	16	0	PE	42	4	846.5989	705.6	683.6	371.3
	28	3	14	1	PE	42	4	846.5989	705.6	683.6	401.4
	28	4	14	0	PE	42	4	846.5989	705.6	683.6	399.4
	14	0	28	3	PE	42	3	848.6146	707.6	685.6	211.2
	14	1	28	2	PE	42	3	848.6146	707.6	685.6	209.2
	16	0	26	3	PE	42	3	848.6146	707.6	685.6	239.2
	16	1	26	2	PE	42	3	848.6146	707.6	685.6	237.2
	16	2	26	1	PE	42	3	848.6146	707.6	685.6	235.2
	18	0	24	3	PE	42	3	848.6146	707.6	685.6	267.3
	18	1	24	2	PE	42	3	848.6146	707.6	685.6	265.3
	18	2	24	1	PE	42	3	848.6146	707.6	685.6	263.2
	18	3	24	0	PE	42	3	848.6146	707.6	685.6	261.2
	20	0	22	3	PE	42	3	848.6146	707.6	685.6	295.3
	20	1	22	2	PE	42	3	848.6146	707.6	685.6	293.3
	20	2	22	1	PE	42	3	848.6146	707.6	685.6	291.3
	20	3	22	0	PE	42	3	848.6146	707.6	685.6	289.3
	22	0	20	3	PE	42	3	848.6146	707.6	685.6	323.3
	22	1	20	2	PE	42	3	848.6146	707.6	685.6	321.3
	22	2	20	1	PE	42	3	848.6146	707.6	685.6	319.3
	22	3	20	0	PE	42	3	848.6146	707.6	685.6	317.3
	24	0	18	3	PE	42	3	848.6146	707.6	685.6	351.4
	24	1	18	2	PE	42	3	848.6146	707.6	685.6	349.3
	24	2	18	1	PE	42	3	848.6146	707.6	685.6	347.3
	24	3	18	0	PE	42	3	848.6146	707.6	685.6	345.3
	26	1	16	2	PE	42	3	848.6146	707.6	685.6	377.4
	26	2	16	1	PE	42	3	848.6146	707.6	685.6	375.4
	26	3	16	0	PE	42	3	848.6146	707.6	685.6	373.3
	28	2	14	1	PE	42	3	848.6146	707.6	685.6	403.4
	28	3	14	0	PE	42	3	848.6146	707.6	685.6	401.4
	14	0	28	2	PE	42	2	850.6302	709.6	687.6	211.2
	14	1	28	1	PE	42	2	850.6302	709.6	687.6	209.2
	16	0	26	2	PE	42	2	850.6302	709.6	687.6	239.2
	16	1	26	1	PE	42	2	850.6302	709.6	687.6	237.2
	16	2	26	0	PE	42	2	850.6302	709.6	687.6	235.2
	18	0	24	2	PE	42	2	850.6302	709.6	687.6	267.3
	18	1	24	1	PE	42	2	850.6302	709.6	687.6	265.3
	18	2	24	0	PE	42	2	850.6302	709.6	687.6	263.2
	20	0	22	2	PE	42	2	850.6302	709.6	687.6	295.3
	20	1	22	1	PE	42	2	850.6302	709.6	687.6	293.3
	20	2	22	0	PE	42	2	850.6302	709.6	687.6	291.3
	22	0	20	2	PE	42	2	850.6302	709.6	687.6	323.3
	22	1	20	1	PE	42	2	850.6302	709.6	687.6	321.3
	22	2	20	0	PE	42	2	850.6302	709.6	687.6	319.3
	24	0	18	2	PE	42	2	850.6302	709.6	687.6	351.4
	24	1	18	1	PE	42	2	850.6302	709.6	687.6	349.3
	24	2	18	0	PE	42	2	850.6302	709.6	687.6	347.3
	26	0	16	2	PE	42	2	850.6302	709.6	687.6	379.4
	26	1	16	1	PE	42	2	850.6302	709.6	687.6	377.4
	26	2	16	0	PE	42	2	850.6302	709.6	687.6	375.4
	28	1	14	1	PE	42	2	850.6302	709.6	687.6	405.4
	28	2	14	0	PE	42	2	850.6302	709.6	687.6	403.4
	14	0	28	1	PE	42	1	852.6459	711.6	689.6	211.2
	14	1	28	0	PE	42	1	852.6459	711.6	689.6	209.2
	16	0	26	1	PE	42	1	852.6459	711.6	689.6	239.2
	16	1	26	0	PE	42	1	852.6459	711.6	689.6	237.2
	18	0	24	1	PE	42	1	852.6459	711.6	689.6	267.3
	18	1	24	0	PE	42	1	852.6459	711.6	689.6	265.3
	20	0	22	1	PE	42	1	852.6459	711.6	689.6	295.3
	20	1	22	0	PE	42	1	852.6459	711.6	689.6	293.3
	22	0	20	1	PE	42	1	852.6459	711.6	689.6	323.3
	22	1	20	0	PE	42	1	852.6459	711.6	689.6	321.3
	24	0	18	1	PE	42	1	852.6459	711.6	689.6	351.4
	24	1	18	0	PE	42	1	852.6459	711.6	689.6	349.3
	26	0	16	1	PE	42	1	852.6459	711.6	689.6	379.4
	26	1	16	0	PE	42	1	852.6459	711.6	689.6	377.4
	28	0	14	1	PE	42	1	852.6459	711.6	689.6	407.4
	28	1	14	0	PE	42	1	852.6459	711.6	689.6	405.4
	14	0	28	0	PE	42	0	854.6615	713.6	691.7	211.2
	16	0	26	0	PE	42	0	854.6615	713.6	691.7	239.2
	18	0	24	0	PE	42	0	854.6615	713.6	691.7	267.3
	20	0	22	0	PE	42	0	854.6615	713.6	691.7	295.3
	22	0	20	0	PE	42	0	854.6615	713.6	691.7	323.3
	24	0	18	0	PE	42	0	854.6615	713.6	691.7	351.4
	26	0	16	0	PE	42	0	854.6615	713.6	691.7	379.4
	28	0	14	0	PE	42	0	854.6615	713.6	691.7	407.4
	20	5	24	7	PE	44	12	858.505	717.5	695.5	285.2
	22	6	22	6	PE	44	12	858.505	717.5	695.5	311.2
	24	7	20	5	PE	44	12	858.505	717.5	695.5	337.3
	16	2	28	9	PE	44	11	860.5207	719.5	697.5	235.2
	18	3	26	8	PE	44	11	860.5207	719.5	697.5	261.2
	20	4	24	7	PE	44	11	860.5207	719.5	697.5	287.2
	20	5	24	6	PE	44	11	860.5207	719.5	697.5	285.2
	22	5	22	6	PE	44	11	860.5207	719.5	697.5	313.3
	22	6	22	5	PE	44	11	860.5207	719.5	697.5	311.2
	24	6	20	5	PE	44	11	860.5207	719.5	697.5	339.3
	24	7	20	4	PE	44	11	860.5207	719.5	697.5	337.3
	26	8	18	3	PE	44	11	860.5207	719.5	697.5	363.3
	28	9	16	2	PE	44	11	860.5207	719.5	697.5	389.3
	16	1	28	9	PE	44	10	862.5363	721.5	699.5	237.2
	16	2	28	8	PE	44	10	862.5363	721.5	699.5	235.2
	18	2	26	8	PE	44	10	862.5363	721.5	699.5	263.2
	18	3	26	7	PE	44	10	862.5363	721.5	699.5	261.2
	20	3	24	7	PE	44	10	862.5363	721.5	699.5	289.3
	20	4	24	6	PE	44	10	862.5363	721.5	699.5	287.2
	20	5	24	5	PE	44	10	862.5363	721.5	699.5	285.2
	22	4	22	6	PE	44	10	862.5363	721.5	699.5	315.3
	22	5	22	5	PE	44	10	862.5363	721.5	699.5	313.3
	22	6	22	4	PE	44	10	862.5363	721.5	699.5	311.2
	24	5	20	5	PE	44	10	862.5363	721.5	699.5	341.3
	24	6	20	4	PE	44	10	862.5363	721.5	699.5	339.3
	24	7	20	3	PE	44	10	862.5363	721.5	699.5	337.3
	26	7	18	3	PE	44	10	862.5363	721.5	699.5	365.3
	26	8	18	2	PE	44	10	862.5363	721.5	699.5	363.3
	28	8	16	2	PE	44	10	862.5363	721.5	699.5	391.3
	28	9	16	1	PE	44	10	862.5363	721.5	699.5	389.3
	16	0	28	9	PE	44	9	864.552	723.5	701.6	239.2
	16	1	28	8	PE	44	9	864.552	723.5	701.6	237.2
	16	2	28	7	PE	44	9	864.552	723.5	701.6	235.2
	18	1	26	8	PE	44	9	864.552	723.5	701.6	265.3
	18	2	26	7	PE	44	9	864.552	723.5	701.6	263.2
	18	3	26	6	PE	44	9	864.552	723.5	701.6	261.2
	20	2	24	7	PE	44	9	864.552	723.5	701.6	291.3
	20	3	24	6	PE	44	9	864.552	723.5	701.6	289.3
	20	4	24	5	PE	44	9	864.552	723.5	701.6	287.2
	20	5	24	4	PE	44	9	864.552	723.5	701.6	285.2
	22	3	22	6	PE	44	9	864.552	723.5	701.6	317.3
	22	4	22	5	PE	44	9	864.552	723.5	701.6	315.3
	22	5	22	4	PE	44	9	864.552	723.5	701.6	313.3
	22	6	22	3	PE	44	9	864.552	723.5	701.6	311.2
	24	4	20	5	PE	44	9	864.552	723.5	701.6	343.3
	24	5	20	4	PE	44	9	864.552	723.5	701.6	341.3
	24	6	20	3	PE	44	9	864.552	723.5	701.6	339.3
	24	7	20	2	PE	44	9	864.552	723.5	701.6	337.3
	26	6	18	3	PE	44	9	864.552	723.5	701.6	367.3
	26	7	18	2	PE	44	9	864.552	723.5	701.6	365.3
	26	8	18	1	PE	44	9	864.552	723.5	701.6	363.3
	28	7	16	2	PE	44	9	864.552	723.5	701.6	393.3
	28	8	16	1	PE	44	9	864.552	723.5	701.6	391.3
	28	9	16	0	PE	44	9	864.552	723.5	701.6	389.3
	16	0	28	8	PE	44	8	866.5676	725.5	703.6	239.2
	16	1	28	7	PE	44	8	866.5676	725.5	703.6	237.2
	16	2	28	6	PE	44	8	866.5676	725.5	703.6	235.2
	18	0	26	8	PE	44	8	866.5676	725.5	703.6	267.3
	18	1	26	7	PE	44	8	866.5676	725.5	703.6	265.3
	18	2	26	6	PE	44	8	866.5676	725.5	703.6	263.2
	18	3	26	5	PE	44	8	866.5676	725.5	703.6	261.2
	20	1	24	7	PE	44	8	866.5676	725.5	703.6	293.3
	20	2	24	6	PE	44	8	866.5676	725.5	703.6	291.3
	20	3	24	5	PE	44	8	866.5676	725.5	703.6	289.3
	20	4	24	4	PE	44	8	866.5676	725.5	703.6	287.2
	20	5	24	3	PE	44	8	866.5676	725.5	703.6	285.2
	22	2	22	6	PE	44	8	866.5676	725.5	703.6	319.3
	22	3	22	5	PE	44	8	866.5676	725.5	703.6	317.3
	22	4	22	4	PE	44	8	866.5676	725.5	703.6	315.3
	22	5	22	3	PE	44	8	866.5676	725.5	703.6	313.3
	22	6	22	2	PE	44	8	866.5676	725.5	703.6	311.2
	24	3	20	5	PE	44	8	866.5676	725.5	703.6	345.3
	24	4	20	4	PE	44	8	866.5676	725.5	703.6	343.3
	24	5	20	3	PE	44	8	866.5676	725.5	703.6	341.3
	24	6	20	2	PE	44	8	866.5676	725.5	703.6	339.3
	24	7	20	1	PE	44	8	866.5676	725.5	703.6	337.3
	26	5	18	3	PE	44	8	866.5676	725.5	703.6	369.3
	26	6	18	2	PE	44	8	866.5676	725.5	703.6	367.3
	26	7	18	1	PE	44	8	866.5676	725.5	703.6	365.3
	26	8	18	0	PE	44	8	866.5676	725.5	703.6	363.3
	28	6	16	2	PE	44	8	866.5676	725.5	703.6	395.3
	28	7	16	1	PE	44	8	866.5676	725.5	703.6	393.3
	28	8	16	0	PE	44	8	866.5676	725.5	703.6	391.3
	16	0	28	7	PE	44	7	868.5833	727.6	705.6	239.2
	16	1	28	6	PE	44	7	868.5833	727.6	705.6	237.2
	16	2	28	5	PE	44	7	868.5833	727.6	705.6	235.2
	18	0	26	7	PE	44	7	868.5833	727.6	705.6	267.3
	18	1	26	6	PE	44	7	868.5833	727.6	705.6	265.3
	18	2	26	5	PE	44	7	868.5833	727.6	705.6	263.2
	18	3	26	4	PE	44	7	868.5833	727.6	705.6	261.2
	20	0	24	7	PE	44	7	868.5833	727.6	705.6	295.3
	20	1	24	6	PE	44	7	868.5833	727.6	705.6	293.3
	20	2	24	5	PE	44	7	868.5833	727.6	705.6	291.3
	20	3	24	4	PE	44	7	868.5833	727.6	705.6	289.3
	20	4	24	3	PE	44	7	868.5833	727.6	705.6	287.2
	20	5	24	2	PE	44	7	868.5833	727.6	705.6	285.2
	22	1	22	6	PE	44	7	868.5833	727.6	705.6	321.3
	22	2	22	5	PE	44	7	868.5833	727.6	705.6	319.3
	22	3	22	4	PE	44	7	868.5833	727.6	705.6	317.3
	22	4	22	3	PE	44	7	868.5833	727.6	705.6	315.3
	22	5	22	2	PE	44	7	868.5833	727.6	705.6	313.3
	22	6	22	1	PE	44	7	868.5833	727.6	705.6	311.2
	24	2	20	5	PE	44	7	868.5833	727.6	705.6	347.3
	24	3	20	4	PE	44	7	868.5833	727.6	705.6	345.3
	24	4	20	3	PE	44	7	868.5833	727.6	705.6	343.3
	24	5	20	2	PE	44	7	868.5833	727.6	705.6	341.3
	24	6	20	1	PE	44	7	868.5833	727.6	705.6	339.3
	24	7	20	0	PE	44	7	868.5833	727.6	705.6	337.3
	26	4	18	3	PE	44	7	868.5833	727.6	705.6	371.3
	26	5	18	2	PE	44	7	868.5833	727.6	705.6	369.3
	26	6	18	1	PE	44	7	868.5833	727.6	705.6	367.3
	26	7	18	0	PE	44	7	868.5833	727.6	705.6	365.3
	28	5	16	2	PE	44	7	868.5833	727.6	705.6	397.3
	28	6	16	1	PE	44	7	868.5833	727.6	705.6	395.3
	28	7	16	0	PE	44	7	868.5833	727.6	705.6	393.3
	16	0	28	6	PE	44	6	870.5989	729.6	707.6	239.2
	16	1	28	5	PE	44	6	870.5989	729.6	707.6	237.2
	16	2	28	4	PE	44	6	870.5989	729.6	707.6	235.2
	18	0	26	6	PE	44	6	870.5989	729.6	707.6	267.3
	18	1	26	5	PE	44	6	870.5989	729.6	707.6	265.3
	18	2	26	4	PE	44	6	870.5989	729.6	707.6	263.2
	18	3	26	3	PE	44	6	870.5989	729.6	707.6	261.2
	20	0	24	6	PE	44	6	870.5989	729.6	707.6	295.3
	20	1	24	5	PE	44	6	870.5989	729.6	707.6	293.3
	20	2	24	4	PE	44	6	870.5989	729.6	707.6	291.3
	20	3	24	3	PE	44	6	870.5989	729.6	707.6	289.3
	20	4	24	2	PE	44	6	870.5989	729.6	707.6	287.2
	20	5	24	1	PE	44	6	870.5989	729.6	707.6	285.2
	22	0	22	6	PE	44	6	870.5989	729.6	707.6	323.3
	22	1	22	5	PE	44	6	870.5989	729.6	707.6	321.3
	22	2	22	4	PE	44	6	870.5989	729.6	707.6	319.3
	22	3	22	3	PE	44	6	870.5989	729.6	707.6	317.3
	22	4	22	2	PE	44	6	870.5989	729.6	707.6	315.3
	22	5	22	1	PE	44	6	870.5989	729.6	707.6	313.3
	22	6	22	0	PE	44	6	870.5989	729.6	707.6	311.2
	24	1	20	5	PE	44	6	870.5989	729.6	707.6	349.3
	24	2	20	4	PE	44	6	870.5989	729.6	707.6	347.3
	24	3	20	3	PE	44	6	870.5989	729.6	707.6	345.3
	24	4	20	2	PE	44	6	870.5989	729.6	707.6	343.3
	24	5	20	1	PE	44	6	870.5989	729.6	707.6	341.3
	24	6	20	0	PE	44	6	870.5989	729.6	707.6	339.3
	26	3	18	3	PE	44	6	870.5989	729.6	707.6	373.3
	26	4	18	2	PE	44	6	870.5989	729.6	707.6	371.3
	26	5	18	1	PE	44	6	870.5989	729.6	707.6	369.3
	26	6	18	0	PE	44	6	870.5989	729.6	707.6	367.3
	28	4	16	2	PE	44	6	870.5989	729.6	707.6	399.4
	28	5	16	1	PE	44	6	870.5989	729.6	707.6	397.3
	28	6	16	0	PE	44	6	870.5989	729.6	707.6	395.3
	16	0	28	5	PE	44	5	872.6146	731.6	709.6	239.2
	16	1	28	4	PE	44	5	872.6146	731.6	709.6	237.2
	16	2	28	3	PE	44	5	872.6146	731.6	709.6	235.2
	18	0	26	5	PE	44	5	872.6146	731.6	709.6	267.3
	18	1	26	4	PE	44	5	872.6146	731.6	709.6	265.3
	18	2	26	3	PE	44	5	872.6146	731.6	709.6	263.2
	18	3	26	2	PE	44	5	872.6146	731.6	709.6	261.2
	20	0	24	5	PE	44	5	872.6146	731.6	709.6	295.3
	20	1	24	4	PE	44	5	872.6146	731.6	709.6	293.3
	20	2	24	3	PE	44	5	872.6146	731.6	709.6	291.3
	20	3	24	2	PE	44	5	872.6146	731.6	709.6	289.3
	20	4	24	1	PE	44	5	872.6146	731.6	709.6	287.2
	20	5	24	0	PE	44	5	872.6146	731.6	709.6	285.2
	22	0	22	5	PE	44	5	872.6146	731.6	709.6	323.3
	22	1	22	4	PE	44	5	872.6146	731.6	709.6	321.3
	22	2	22	3	PE	44	5	872.6146	731.6	709.6	319.3
	22	3	22	2	PE	44	5	872.6146	731.6	709.6	317.3
	22	4	22	1	PE	44	5	872.6146	731.6	709.6	315.3
	22	5	22	0	PE	44	5	872.6146	731.6	709.6	313.3
	24	0	20	5	PE	44	5	872.6146	731.6	709.6	351.4
	24	1	20	4	PE	44	5	872.6146	731.6	709.6	349.3
	24	2	20	3	PE	44	5	872.6146	731.6	709.6	347.3
	24	3	20	2	PE	44	5	872.6146	731.6	709.6	345.3
	24	4	20	1	PE	44	5	872.6146	731.6	709.6	343.3
	24	5	20	0	PE	44	5	872.6146	731.6	709.6	341.3
	26	2	18	3	PE	44	5	872.6146	731.6	709.6	375.4
	26	3	18	2	PE	44	5	872.6146	731.6	709.6	373.3
	26	4	18	1	PE	44	5	872.6146	731.6	709.6	371.3
	26	5	18	0	PE	44	5	872.6146	731.6	709.6	369.3
	28	3	16	2	PE	44	5	872.6146	731.6	709.6	401.4
	28	4	16	1	PE	44	5	872.6146	731.6	709.6	399.4
	28	5	16	0	PE	44	5	872.6146	731.6	709.6	397.3
	16	0	28	4	PE	44	4	874.6302	733.6	711.6	239.2
	16	1	28	3	PE	44	4	874.6302	733.6	711.6	237.2
	16	2	28	2	PE	44	4	874.6302	733.6	711.6	235.2
	18	0	26	4	PE	44	4	874.6302	733.6	711.6	267.3
	18	1	26	3	PE	44	4	874.6302	733.6	711.6	265.3
	18	2	26	2	PE	44	4	874.6302	733.6	711.6	263.2
	18	3	26	1	PE	44	4	874.6302	733.6	711.6	261.2
	20	0	24	4	PE	44	4	874.6302	733.6	711.6	295.3
	20	1	24	3	PE	44	4	874.6302	733.6	711.6	293.3
	20	2	24	2	PE	44	4	874.6302	733.6	711.6	291.3
	20	3	24	1	PE	44	4	874.6302	733.6	711.6	289.3
	20	4	24	0	PE	44	4	874.6302	733.6	711.6	287.2
	22	0	22	4	PE	44	4	874.6302	733.6	711.6	323.3
	22	1	22	3	PE	44	4	874.6302	733.6	711.6	321.3
	22	2	22	2	PE	44	4	874.6302	733.6	711.6	319.3
	22	3	22	1	PE	44	4	874.6302	733.6	711.6	317.3
	22	4	22	0	PE	44	4	874.6302	733.6	711.6	315.3
	24	0	20	4	PE	44	4	874.6302	733.6	711.6	351.4
	24	1	20	3	PE	44	4	874.6302	733.6	711.6	349.3
	24	2	20	2	PE	44	4	874.6302	733.6	711.6	347.3
	24	3	20	1	PE	44	4	874.6302	733.6	711.6	345.3
	24	4	20	0	PE	44	4	874.6302	733.6	711.6	343.3
	26	1	18	3	PE	44	4	874.6302	733.6	711.6	377.4
	26	2	18	2	PE	44	4	874.6302	733.6	711.6	375.4
	26	3	18	1	PE	44	4	874.6302	733.6	711.6	373.3
	26	4	18	0	PE	44	4	874.6302	733.6	711.6	371.3
	28	2	16	2	PE	44	4	874.6302	733.6	711.6	403.4
	28	3	16	1	PE	44	4	874.6302	733.6	711.6	401.4
	28	4	16	0	PE	44	4	874.6302	733.6	711.6	399.4
	16	0	28	3	PE	44	3	876.6459	735.6	713.6	239.2
	16	1	28	2	PE	44	3	876.6459	735.6	713.6	237.2
	16	2	28	1	PE	44	3	876.6459	735.6	713.6	235.2
	18	0	26	3	PE	44	3	876.6459	735.6	713.6	267.3
	18	1	26	2	PE	44	3	876.6459	735.6	713.6	265.3
	18	2	26	1	PE	44	3	876.6459	735.6	713.6	263.2
	18	3	26	0	PE	44	3	876.6459	735.6	713.6	261.2
	20	0	24	3	PE	44	3	876.6459	735.6	713.6	295.3
	20	1	24	2	PE	44	3	876.6459	735.6	713.6	293.3
	20	2	24	1	PE	44	3	876.6459	735.6	713.6	291.3
	20	3	24	0	PE	44	3	876.6459	735.6	713.6	289.3
	22	0	22	3	PE	44	3	876.6459	735.6	713.6	323.3
	22	1	22	2	PE	44	3	876.6459	735.6	713.6	321.3
	22	2	22	1	PE	44	3	876.6459	735.6	713.6	319.3
	22	3	22	0	PE	44	3	876.6459	735.6	713.6	317.3
	24	0	20	3	PE	44	3	876.6459	735.6	713.6	351.4
	24	1	20	2	PE	44	3	876.6459	735.6	713.6	349.3
	24	2	20	1	PE	44	3	876.6459	735.6	713.6	347.3
	24	3	20	0	PE	44	3	876.6459	735.6	713.6	345.3
	26	0	18	3	PE	44	3	876.6459	735.6	713.6	379.4
	26	1	18	2	PE	44	3	876.6459	735.6	713.6	377.4
	26	2	18	1	PE	44	3	876.6459	735.6	713.6	375.4
	26	3	18	0	PE	44	3	876.6459	735.6	713.6	373.3
	28	1	16	2	PE	44	3	876.6459	735.6	713.6	405.4
	28	2	16	1	PE	44	3	876.6459	735.6	713.6	403.4
	28	3	16	0	PE	44	3	876.6459	735.6	713.6	401.4
	16	0	28	2	PE	44	2	878.6615	737.6	715.7	239.2
	16	1	28	1	PE	44	2	878.6615	737.6	715.7	237.2
	16	2	28	0	PE	44	2	878.6615	737.6	715.7	235.2
	18	0	26	2	PE	44	2	878.6615	737.6	715.7	267.3
	18	1	26	1	PE	44	2	878.6615	737.6	715.7	265.3
	18	2	26	0	PE	44	2	878.6615	737.6	715.7	263.2
	20	0	24	2	PE	44	2	878.6615	737.6	715.7	295.3
	20	1	24	1	PE	44	2	878.6615	737.6	715.7	293.3
	20	2	24	0	PE	44	2	878.6615	737.6	715.7	291.3
	22	0	22	2	PE	44	2	878.6615	737.6	715.7	323.3
	22	1	22	1	PE	44	2	878.6615	737.6	715.7	321.3
	22	2	22	0	PE	44	2	878.6615	737.6	715.7	319.3
	24	0	20	2	PE	44	2	878.6615	737.6	715.7	351.4
	24	1	20	1	PE	44	2	878.6615	737.6	715.7	349.3
	24	2	20	0	PE	44	2	878.6615	737.6	715.7	347.3
	26	0	18	2	PE	44	2	878.6615	737.6	715.7	379.4
	26	1	18	1	PE	44	2	878.6615	737.6	715.7	377.4
	26	2	18	0	PE	44	2	878.6615	737.6	715.7	375.4
	28	0	16	2	PE	44	2	878.6615	737.6	715.7	407.4
	28	1	16	1	PE	44	2	878.6615	737.6	715.7	405.4
	28	2	16	0	PE	44	2	878.6615	737.6	715.7	403.4
	16	0	28	1	PE	44	1	880.6772	739.7	717.7	239.2
	16	1	28	0	PE	44	1	880.6772	739.7	717.7	237.2
	18	0	26	1	PE	44	1	880.6772	739.7	717.7	267.3
	18	1	26	0	PE	44	1	880.6772	739.7	717.7	265.3
	20	0	24	1	PE	44	1	880.6772	739.7	717.7	295.3
	20	1	24	0	PE	44	1	880.6772	739.7	717.7	293.3
	22	0	22	1	PE	44	1	880.6772	739.7	717.7	323.3
	22	1	22	0	PE	44	1	880.6772	739.7	717.7	321.3
	24	0	20	1	PE	44	1	880.6772	739.7	717.7	351.4
	24	1	20	0	PE	44	1	880.6772	739.7	717.7	349.3
	26	0	18	1	PE	44	1	880.6772	739.7	717.7	379.4
	26	1	18	0	PE	44	1	880.6772	739.7	717.7	377.4
	28	0	16	1	PE	44	1	880.6772	739.7	717.7	407.4
	28	1	16	0	PE	44	1	880.6772	739.7	717.7	405.4
	16	0	28	0	PE	44	0	882.6928	741.7	719.7	239.2
	18	0	26	0	PE	44	0	882.6928	741.7	719.7	267.3
	20	0	24	0	PE	44	0	882.6928	741.7	719.7	295.3
	22	0	22	0	PE	44	0	882.6928	741.7	719.7	323.3
	24	0	20	0	PE	44	0	882.6928	741.7	719.7	351.4
	26	0	18	0	PE	44	0	882.6928	741.7	719.7	379.4
	28	0	16	0	PE	44	0	882.6928	741.7	719.7	407.4
	20	5	26	8	PE	46	13	884.5207	743.5	721.5	285.2
	22	6	24	7	PE	46	13	884.5207	743.5	721.5	311.2
	24	7	22	6	PE	46	13	884.5207	743.5	721.5	337.3
	26	8	20	5	PE	46	13	884.5207	743.5	721.5	363.3
	18	3	28	9	PE	46	12	886.5363	745.5	723.5	261.2
	20	4	26	8	PE	46	12	886.5363	745.5	723.5	287.2
	20	5	26	7	PE	46	12	886.5363	745.5	723.5	285.2
	22	5	24	7	PE	46	12	886.5363	745.5	723.5	313.3
	22	6	24	6	PE	46	12	886.5363	745.5	723.5	311.2
	24	6	22	6	PE	46	12	886.5363	745.5	723.5	339.3
	24	7	22	5	PE	46	12	886.5363	745.5	723.5	337.3
	26	7	20	5	PE	46	12	886.5363	745.5	723.5	365.3
	26	8	20	4	PE	46	12	886.5363	745.5	723.5	363.3
	28	9	18	3	PE	46	12	886.5363	745.5	723.5	389.3
	18	2	28	9	PE	46	11	888.552	747.5	725.6	263.2
	18	3	28	8	PE	46	11	888.552	747.5	725.6	261.2
	20	3	26	8	PE	46	11	888.552	747.5	725.6	289.3
	20	4	26	7	PE	46	11	888.552	747.5	725.6	287.2
	20	5	26	6	PE	46	11	888.552	747.5	725.6	285.2
	22	4	24	7	PE	46	11	888.552	747.5	725.6	315.3
	22	5	24	6	PE	46	11	888.552	747.5	725.6	313.3
	22	6	24	5	PE	46	11	888.552	747.5	725.6	311.2
	24	5	22	6	PE	46	11	888.552	747.5	725.6	341.3
	24	6	22	5	PE	46	11	888.552	747.5	725.6	339.3
	24	7	22	4	PE	46	11	888.552	747.5	725.6	337.3
	26	6	20	5	PE	46	11	888.552	747.5	725.6	367.3
	26	7	20	4	PE	46	11	888.552	747.5	725.6	365.3
	26	8	20	3	PE	46	11	888.552	747.5	725.6	363.3
	28	8	18	3	PE	46	11	888.552	747.5	725.6	391.3
	28	9	18	2	PE	46	11	888.552	747.5	725.6	389.3
	18	1	28	9	PE	46	10	890.5676	749.5	727.6	265.3
	18	2	28	8	PE	46	10	890.5676	749.5	727.6	263.2
	18	3	28	7	PE	46	10	890.5676	749.5	727.6	261.2
	20	2	26	8	PE	46	10	890.5676	749.5	727.6	291.3
	20	3	26	7	PE	46	10	890.5676	749.5	727.6	289.3
	20	4	26	6	PE	46	10	890.5676	749.5	727.6	287.2
	20	5	26	5	PE	46	10	890.5676	749.5	727.6	285.2
	22	3	24	7	PE	46	10	890.5676	749.5	727.6	317.3
	22	4	24	6	PE	46	10	890.5676	749.5	727.6	315.3
	22	5	24	5	PE	46	10	890.5676	749.5	727.6	313.3
	22	6	24	4	PE	46	10	890.5676	749.5	727.6	311.2
	24	4	22	6	PE	46	10	890.5676	749.5	727.6	343.3
	24	5	22	5	PE	46	10	890.5676	749.5	727.6	341.3
	24	6	22	4	PE	46	10	890.5676	749.5	727.6	339.3
	24	7	22	3	PE	46	10	890.5676	749.5	727.6	337.3
	26	5	20	5	PE	46	10	890.5676	749.5	727.6	369.3
	26	6	20	4	PE	46	10	890.5676	749.5	727.6	367.3
	26	7	20	3	PE	46	10	890.5676	749.5	727.6	365.3
	26	8	20	2	PE	46	10	890.5676	749.5	727.6	363.3
	28	7	18	3	PE	46	10	890.5676	749.5	727.6	393.3
	28	8	18	2	PE	46	10	890.5676	749.5	727.6	391.3
	28	9	18	1	PE	46	10	890.5676	749.5	727.6	389.3
	18	0	28	9	PE	46	9	892.5833	751.6	729.6	267.3
	18	1	28	8	PE	46	9	892.5833	751.6	729.6	265.3
	18	2	28	7	PE	46	9	892.5833	751.6	729.6	263.2
	18	3	28	6	PE	46	9	892.5833	751.6	729.6	261.2
	20	1	26	8	PE	46	9	892.5833	751.6	729.6	293.3
	20	2	26	7	PE	46	9	892.5833	751.6	729.6	291.3
	20	3	26	6	PE	46	9	892.5833	751.6	729.6	289.3
	20	4	26	5	PE	46	9	892.5833	751.6	729.6	287.2
	20	5	26	4	PE	46	9	892.5833	751.6	729.6	285.2
	22	2	24	7	PE	46	9	892.5833	751.6	729.6	319.3
	22	3	24	6	PE	46	9	892.5833	751.6	729.6	317.3
	22	4	24	5	PE	46	9	892.5833	751.6	729.6	315.3
	22	5	24	4	PE	46	9	892.5833	751.6	729.6	313.3
	22	6	24	3	PE	46	9	892.5833	751.6	729.6	311.2
	24	3	22	6	PE	46	9	892.5833	751.6	729.6	345.3
	24	4	22	5	PE	46	9	892.5833	751.6	729.6	343.3
	24	5	22	4	PE	46	9	892.5833	751.6	729.6	341.3
	24	6	22	3	PE	46	9	892.5833	751.6	729.6	339.3
	24	7	22	2	PE	46	9	892.5833	751.6	729.6	337.3
	26	4	20	5	PE	46	9	892.5833	751.6	729.6	371.3
	26	5	20	4	PE	46	9	892.5833	751.6	729.6	369.3
	26	6	20	3	PE	46	9	892.5833	751.6	729.6	367.3
	26	7	20	2	PE	46	9	892.5833	751.6	729.6	365.3
	26	8	20	1	PE	46	9	892.5833	751.6	729.6	363.3
	28	6	18	3	PE	46	9	892.5833	751.6	729.6	395.3
	28	7	18	2	PE	46	9	892.5833	751.6	729.6	393.3
	28	8	18	1	PE	46	9	892.5833	751.6	729.6	391.3
	28	9	18	0	PE	46	9	892.5833	751.6	729.6	389.3
	18	0	28	8	PE	46	8	894.5989	753.6	731.6	267.3
	18	1	28	7	PE	46	8	894.5989	753.6	731.6	265.3
	18	2	28	6	PE	46	8	894.5989	753.6	731.6	263.2
	18	3	28	5	PE	46	8	894.5989	753.6	731.6	261.2
	20	0	26	8	PE	46	8	894.5989	753.6	731.6	295.3
	20	1	26	7	PE	46	8	894.5989	753.6	731.6	293.3
	20	2	26	6	PE	46	8	894.5989	753.6	731.6	291.3
	20	3	26	5	PE	46	8	894.5989	753.6	731.6	289.3
	20	4	26	4	PE	46	8	894.5989	753.6	731.6	287.2
	20	5	26	3	PE	46	8	894.5989	753.6	731.6	285.2
	22	1	24	7	PE	46	8	894.5989	753.6	731.6	321.3
	22	2	24	6	PE	46	8	894.5989	753.6	731.6	319.3
	22	3	24	5	PE	46	8	894.5989	753.6	731.6	317.3
	22	4	24	4	PE	46	8	894.5989	753.6	731.6	315.3
	22	5	24	3	PE	46	8	894.5989	753.6	731.6	313.3
	22	6	24	2	PE	46	8	894.5989	753.6	731.6	311.2
	24	2	22	6	PE	46	8	894.5989	753.6	731.6	347.3
	24	3	22	5	PE	46	8	894.5989	753.6	731.6	345.3
	24	4	22	4	PE	46	8	894.5989	753.6	731.6	343.3
	24	5	22	3	PE	46	8	894.5989	753.6	731.6	341.3
	24	6	22	2	PE	46	8	894.5989	753.6	731.6	339.3
	24	7	22	1	PE	46	8	894.5989	753.6	731.6	337.3
	26	3	20	5	PE	46	8	894.5989	753.6	731.6	373.3
	26	4	20	4	PE	46	8	894.5989	753.6	731.6	371.3
	26	5	20	3	PE	46	8	894.5989	753.6	731.6	369.3
	26	6	20	2	PE	46	8	894.5989	753.6	731.6	367.3
	26	7	20	1	PE	46	8	894.5989	753.6	731.6	365.3
	26	8	20	0	PE	46	8	894.5989	753.6	731.6	363.3
	28	5	18	3	PE	46	8	894.5989	753.6	731.6	397.3
	28	6	18	2	PE	46	8	894.5989	753.6	731.6	395.3
	28	7	18	1	PE	46	8	894.5989	753.6	731.6	393.3
	28	8	18	0	PE	46	8	894.5989	753.6	731.6	391.3
	18	0	28	7	PE	46	7	896.6146	755.6	733.6	267.3
	18	1	28	6	PE	46	7	896.6146	755.6	733.6	265.3
	18	2	28	5	PE	46	7	896.6146	755.6	733.6	263.2
	18	3	28	4	PE	46	7	896.6146	755.6	733.6	261.2
	20	0	26	7	PE	46	7	896.6146	755.6	733.6	295.3
	20	1	26	6	PE	46	7	896.6146	755.6	733.6	293.3
	20	2	26	5	PE	46	7	896.6146	755.6	733.6	291.3
	20	3	26	4	PE	46	7	896.6146	755.6	733.6	289.3
	20	4	26	3	PE	46	7	896.6146	755.6	733.6	287.2
	20	5	26	2	PE	46	7	896.6146	755.6	733.6	285.2
	22	0	24	7	PE	46	7	896.6146	755.6	733.6	323.3
	22	1	24	6	PE	46	7	896.6146	755.6	733.6	321.3
	22	2	24	5	PE	46	7	896.6146	755.6	733.6	319.3
	22	3	24	4	PE	46	7	896.6146	755.6	733.6	317.3
	22	4	24	3	PE	46	7	896.6146	755.6	733.6	315.3
	22	5	24	2	PE	46	7	896.6146	755.6	733.6	313.3
	22	6	24	1	PE	46	7	896.6146	755.6	733.6	311.2
	24	1	22	6	PE	46	7	896.6146	755.6	733.6	349.3
	24	2	22	5	PE	46	7	896.6146	755.6	733.6	347.3
	24	3	22	4	PE	46	7	896.6146	755.6	733.6	345.3
	24	4	22	3	PE	46	7	896.6146	755.6	733.6	343.3
	24	5	22	2	PE	46	7	896.6146	755.6	733.6	341.3
	24	6	22	1	PE	46	7	896.6146	755.6	733.6	339.3
	24	7	22	0	PE	46	7	896.6146	755.6	733.6	337.3
	26	2	20	5	PE	46	7	896.6146	755.6	733.6	375.4
	26	3	20	4	PE	46	7	896.6146	755.6	733.6	373.3
	26	4	20	3	PE	46	7	896.6146	755.6	733.6	371.3
	26	5	20	2	PE	46	7	896.6146	755.6	733.6	369.3
	26	6	20	1	PE	46	7	896.6146	755.6	733.6	367.3
	26	7	20	0	PE	46	7	896.6146	755.6	733.6	365.3
	28	4	18	3	PE	46	7	896.6146	755.6	733.6	399.4
	28	5	18	2	PE	46	7	896.6146	755.6	733.6	397.3
	28	6	18	1	PE	46	7	896.6146	755.6	733.6	395.3
	28	7	18	0	PE	46	7	896.6146	755.6	733.6	393.3
	18	0	28	6	PE	46	6	898.6302	757.6	735.6	267.3
	18	1	28	5	PE	46	6	898.6302	757.6	735.6	265.3
	18	2	28	4	PE	46	6	898.6302	757.6	735.6	263.2
	18	3	28	3	PE	46	6	898.6302	757.6	735.6	261.2
	20	0	26	6	PE	46	6	898.6302	757.6	735.6	295.3
	20	1	26	5	PE	46	6	898.6302	757.6	735.6	293.3
	20	2	26	4	PE	46	6	898.6302	757.6	735.6	291.3
	20	3	26	3	PE	46	6	898.6302	757.6	735.6	289.3
	20	4	26	2	PE	46	6	898.6302	757.6	735.6	287.2
	20	5	26	1	PE	46	6	898.6302	757.6	735.6	285.2
	22	0	24	6	PE	46	6	898.6302	757.6	735.6	323.3
	22	1	24	5	PE	46	6	898.6302	757.6	735.6	321.3
	22	2	24	4	PE	46	6	898.6302	757.6	735.6	319.3
	22	3	24	3	PE	46	6	898.6302	757.6	735.6	317.3
	22	4	24	2	PE	46	6	898.6302	757.6	735.6	315.3
	22	5	24	1	PE	46	6	898.6302	757.6	735.6	313.3
	22	6	24	0	PE	46	6	898.6302	757.6	735.6	311.2
	24	0	22	6	PE	46	6	898.6302	757.6	735.6	351.4
	24	1	22	5	PE	46	6	898.6302	757.6	735.6	349.3
	24	2	22	4	PE	46	6	898.6302	757.6	735.6	347.3
	24	3	22	3	PE	46	6	898.6302	757.6	735.6	345.3
	24	4	22	2	PE	46	6	898.6302	757.6	735.6	343.3
	24	5	22	1	PE	46	6	898.6302	757.6	735.6	341.3
	24	6	22	0	PE	46	6	898.6302	757.6	735.6	339.3
	26	1	20	5	PE	46	6	898.6302	757.6	735.6	377.4
	26	2	20	4	PE	46	6	898.6302	757.6	735.6	375.4
	26	3	20	3	PE	46	6	898.6302	757.6	735.6	373.3
	26	4	20	2	PE	46	6	898.6302	757.6	735.6	371.3
	26	5	20	1	PE	46	6	898.6302	757.6	735.6	369.3
	26	6	20	0	PE	46	6	898.6302	757.6	735.6	367.3
	28	3	18	3	PE	46	6	898.6302	757.6	735.6	401.4
	28	4	18	2	PE	46	6	898.6302	757.6	735.6	399.4
	28	5	18	1	PE	46	6	898.6302	757.6	735.6	397.3
	28	6	18	0	PE	46	6	898.6302	757.6	735.6	395.3
	18	0	28	5	PE	46	5	900.6459	759.6	737.6	267.3
	18	1	28	4	PE	46	5	900.6459	759.6	737.6	265.3
	18	2	28	3	PE	46	5	900.6459	759.6	737.6	263.2
	18	3	28	2	PE	46	5	900.6459	759.6	737.6	261.2
	20	0	26	5	PE	46	5	900.6459	759.6	737.6	295.3
	20	1	26	4	PE	46	5	900.6459	759.6	737.6	293.3
	20	2	26	3	PE	46	5	900.6459	759.6	737.6	291.3
	20	3	26	2	PE	46	5	900.6459	759.6	737.6	289.3
	20	4	26	1	PE	46	5	900.6459	759.6	737.6	287.2
	20	5	26	0	PE	46	5	900.6459	759.6	737.6	285.2
	22	0	24	5	PE	46	5	900.6459	759.6	737.6	323.3
	22	1	24	4	PE	46	5	900.6459	759.6	737.6	321.3
	22	2	24	3	PE	46	5	900.6459	759.6	737.6	319.3
	22	3	24	2	PE	46	5	900.6459	759.6	737.6	317.3
	22	4	24	1	PE	46	5	900.6459	759.6	737.6	315.3
	22	5	24	0	PE	46	5	900.6459	759.6	737.6	313.3
	24	0	22	5	PE	46	5	900.6459	759.6	737.6	351.4
	24	1	22	4	PE	46	5	900.6459	759.6	737.6	349.3
	24	2	22	3	PE	46	5	900.6459	759.6	737.6	347.3
	24	3	22	2	PE	46	5	900.6459	759.6	737.6	345.3
	24	4	22	1	PE	46	5	900.6459	759.6	737.6	343.3
	24	5	22	0	PE	46	5	900.6459	759.6	737.6	341.3
	26	0	20	5	PE	46	5	900.6459	759.6	737.6	379.4
	26	1	20	4	PE	46	5	900.6459	759.6	737.6	377.4
	26	2	20	3	PE	46	5	900.6459	759.6	737.6	375.4
	26	3	20	2	PE	46	5	900.6459	759.6	737.6	373.3
	26	4	20	1	PE	46	5	900.6459	759.6	737.6	371.3
	26	5	20	0	PE	46	5	900.6459	759.6	737.6	369.3
	28	2	18	3	PE	46	5	900.6459	759.6	737.6	403.4
	28	3	18	2	PE	46	5	900.6459	759.6	737.6	401.4
	28	4	18	1	PE	46	5	900.6459	759.6	737.6	399.4
	28	5	18	0	PE	46	5	900.6459	759.6	737.6	397.3
	18	0	28	4	PE	46	4	902.6615	761.6	739.7	267.3
	18	1	28	3	PE	46	4	902.6615	761.6	739.7	265.3
	18	2	28	2	PE	46	4	902.6615	761.6	739.7	263.2
	18	3	28	1	PE	46	4	902.6615	761.6	739.7	261.2
	20	0	26	4	PE	46	4	902.6615	761.6	739.7	295.3
	20	1	26	3	PE	46	4	902.6615	761.6	739.7	293.3
	20	2	26	2	PE	46	4	902.6615	761.6	739.7	291.3
	20	3	26	1	PE	46	4	902.6615	761.6	739.7	289.3
	20	4	26	0	PE	46	4	902.6615	761.6	739.7	287.2
	22	0	24	4	PE	46	4	902.6615	761.6	739.7	323.3
	22	1	24	3	PE	46	4	902.6615	761.6	739.7	321.3
	22	2	24	2	PE	46	4	902.6615	761.6	739.7	319.3
	22	3	24	1	PE	46	4	902.6615	761.6	739.7	317.3
	22	4	24	0	PE	46	4	902.6615	761.6	739.7	315.3
	24	0	22	4	PE	46	4	902.6615	761.6	739.7	351.4
	24	1	22	3	PE	46	4	902.6615	761.6	739.7	349.3
	24	2	22	2	PE	46	4	902.6615	761.6	739.7	347.3
	24	3	22	1	PE	46	4	902.6615	761.6	739.7	345.3
	24	4	22	0	PE	46	4	902.6615	761.6	739.7	343.3
	26	0	20	4	PE	46	4	902.6615	761.6	739.7	379.4
	26	1	20	3	PE	46	4	902.6615	761.6	739.7	377.4
	26	2	20	2	PE	46	4	902.6615	761.6	739.7	375.4
	26	3	20	1	PE	46	4	902.6615	761.6	739.7	373.3
	26	4	20	0	PE	46	4	902.6615	761.6	739.7	371.3
	28	1	18	3	PE	46	4	902.6615	761.6	739.7	405.4
	28	2	18	2	PE	46	4	902.6615	761.6	739.7	403.4
	28	3	18	1	PE	46	4	902.6615	761.6	739.7	401.4
	28	4	18	0	PE	46	4	902.6615	761.6	739.7	399.4
	18	0	28	3	PE	46	3	904.6772	763.7	741.7	267.3
	18	1	28	2	PE	46	3	904.6772	763.7	741.7	265.3
	18	2	28	1	PE	46	3	904.6772	763.7	741.7	263.2
	18	3	28	0	PE	46	3	904.6772	763.7	741.7	261.2
	20	0	26	3	PE	46	3	904.6772	763.7	741.7	295.3
	20	1	26	2	PE	46	3	904.6772	763.7	741.7	293.3
	20	2	26	1	PE	46	3	904.6772	763.7	741.7	291.3
	20	3	26	0	PE	46	3	904.6772	763.7	741.7	289.3
	22	0	24	3	PE	46	3	904.6772	763.7	741.7	323.3
	22	1	24	2	PE	46	3	904.6772	763.7	741.7	321.3
	22	2	24	1	PE	46	3	904.6772	763.7	741.7	319.3
	22	3	24	0	PE	46	3	904.6772	763.7	741.7	317.3
	24	0	22	3	PE	46	3	904.6772	763.7	741.7	351.4
	24	1	22	2	PE	46	3	904.6772	763.7	741.7	349.3
	24	2	22	1	PE	46	3	904.6772	763.7	741.7	347.3
	24	3	22	0	PE	46	3	904.6772	763.7	741.7	345.3
	26	0	20	3	PE	46	3	904.6772	763.7	741.7	379.4
	26	1	20	2	PE	46	3	904.6772	763.7	741.7	377.4
	26	2	20	1	PE	46	3	904.6772	763.7	741.7	375.4
	26	3	20	0	PE	46	3	904.6772	763.7	741.7	373.3
	28	0	18	3	PE	46	3	904.6772	763.7	741.7	407.4
	28	1	18	2	PE	46	3	904.6772	763.7	741.7	405.4
	28	2	18	1	PE	46	3	904.6772	763.7	741.7	403.4
	28	3	18	0	PE	46	3	904.6772	763.7	741.7	401.4
	18	0	28	2	PE	46	2	906.6928	765.7	743.7	267.3
	18	1	28	1	PE	46	2	906.6928	765.7	743.7	265.3
	18	2	28	0	PE	46	2	906.6928	765.7	743.7	263.2
	20	0	26	2	PE	46	2	906.6928	765.7	743.7	295.3
	20	1	26	1	PE	46	2	906.6928	765.7	743.7	293.3
	20	2	26	0	PE	46	2	906.6928	765.7	743.7	291.3
	22	0	24	2	PE	46	2	906.6928	765.7	743.7	323.3
	22	1	24	1	PE	46	2	906.6928	765.7	743.7	321.3
	22	2	24	0	PE	46	2	906.6928	765.7	743.7	319.3
	24	0	22	2	PE	46	2	906.6928	765.7	743.7	351.4
	24	1	22	1	PE	46	2	906.6928	765.7	743.7	349.3
	24	2	22	0	PE	46	2	906.6928	765.7	743.7	347.3
	26	0	20	2	PE	46	2	906.6928	765.7	743.7	379.4
	26	1	20	1	PE	46	2	906.6928	765.7	743.7	377.4
	26	2	20	0	PE	46	2	906.6928	765.7	743.7	375.4
	28	0	18	2	PE	46	2	906.6928	765.7	743.7	407.4
	28	1	18	1	PE	46	2	906.6928	765.7	743.7	405.4
	28	2	18	0	PE	46	2	906.6928	765.7	743.7	403.4
	18	0	28	1	PE	46	1	908.7085	767.7	745.7	267.3
	18	1	28	0	PE	46	1	908.7085	767.7	745.7	265.3
	20	0	26	1	PE	46	1	908.7085	767.7	745.7	295.3
	20	1	26	0	PE	46	1	908.7085	767.7	745.7	293.3
	22	0	24	1	PE	46	1	908.7085	767.7	745.7	323.3
	22	1	24	0	PE	46	1	908.7085	767.7	745.7	321.3
	24	0	22	1	PE	46	1	908.7085	767.7	745.7	351.4
	24	1	22	0	PE	46	1	908.7085	767.7	745.7	349.3
	26	0	20	1	PE	46	1	908.7085	767.7	745.7	379.4
	26	1	20	0	PE	46	1	908.7085	767.7	745.7	377.4
	28	0	18	1	PE	46	1	908.7085	767.7	745.7	407.4
	28	1	18	0	PE	46	1	908.7085	767.7	745.7	405.4
	20	5	28	9	PE	48	14	910.5363	769.5	747.5	285.2
	22	6	26	8	PE	48	14	910.5363	769.5	747.5	311.2
	24	7	24	7	PE	48	14	910.5363	769.5	747.5	337.3
	26	8	22	6	PE	48	14	910.5363	769.5	747.5	363.3
	28	9	20	5	PE	48	14	910.5363	769.5	747.5	389.3
	18	0	28	0	PE	46	0	910.7241	769.7	747.7	267.3
	20	0	26	0	PE	46	0	910.7241	769.7	747.7	295.3
	22	0	24	0	PE	46	0	910.7241	769.7	747.7	323.3
	24	0	22	0	PE	46	0	910.7241	769.7	747.7	351.4
	26	0	20	0	PE	46	0	910.7241	769.7	747.7	379.4
	28	0	18	0	PE	46	0	910.7241	769.7	747.7	407.4
	20	4	28	9	PE	48	13	912.552	771.5	749.6	287.2
	20	5	28	8	PE	48	13	912.552	771.5	749.6	285.2
	22	5	26	8	PE	48	13	912.552	771.5	749.6	313.3
	22	6	26	7	PE	48	13	912.552	771.5	749.6	311.2
	24	6	24	7	PE	48	13	912.552	771.5	749.6	339.3
	24	7	24	6	PE	48	13	912.552	771.5	749.6	337.3
	26	7	22	6	PE	48	13	912.552	771.5	749.6	365.3
	26	8	22	5	PE	48	13	912.552	771.5	749.6	363.3
	28	8	20	5	PE	48	13	912.552	771.5	749.6	391.3
	28	9	20	4	PE	48	13	912.552	771.5	749.6	389.3
	20	3	28	9	PE	48	12	914.5676	773.5	751.6	289.3
	20	4	28	8	PE	48	12	914.5676	773.5	751.6	287.2
	20	5	28	7	PE	48	12	914.5676	773.5	751.6	285.2
	22	4	26	8	PE	48	12	914.5676	773.5	751.6	315.3
	22	5	26	7	PE	48	12	914.5676	773.5	751.6	313.3
	22	6	26	6	PE	48	12	914.5676	773.5	751.6	311.2
	24	5	24	7	PE	48	12	914.5676	773.5	751.6	341.3
	24	6	24	6	PE	48	12	914.5676	773.5	751.6	339.3
	24	7	24	5	PE	48	12	914.5676	773.5	751.6	337.3
	26	6	22	6	PE	48	12	914.5676	773.5	751.6	367.3
	26	7	22	5	PE	48	12	914.5676	773.5	751.6	365.3
	26	8	22	4	PE	48	12	914.5676	773.5	751.6	363.3
	28	7	20	5	PE	48	12	914.5676	773.5	751.6	393.3
	28	8	20	4	PE	48	12	914.5676	773.5	751.6	391.3
	28	9	20	3	PE	48	12	914.5676	773.5	751.6	389.3
	20	2	28	9	PE	48	11	916.5833	775.6	753.6	291.3
	20	3	28	8	PE	48	11	916.5833	775.6	753.6	289.3
	20	4	28	7	PE	48	11	916.5833	775.6	753.6	287.2
	20	5	28	6	PE	48	11	916.5833	775.6	753.6	285.2
	22	3	26	8	PE	48	11	916.5833	775.6	753.6	317.3
	22	4	26	7	PE	48	11	916.5833	775.6	753.6	315.3
	22	5	26	6	PE	48	11	916.5833	775.6	753.6	313.3
	22	6	26	5	PE	48	11	916.5833	775.6	753.6	311.2
	24	4	24	7	PE	48	11	916.5833	775.6	753.6	343.3
	24	5	24	6	PE	48	11	916.5833	775.6	753.6	341.3
	24	6	24	5	PE	48	11	916.5833	775.6	753.6	339.3
	24	7	24	4	PE	48	11	916.5833	775.6	753.6	337.3
	26	5	22	6	PE	48	11	916.5833	775.6	753.6	369.3
	26	6	22	5	PE	48	11	916.5833	775.6	753.6	367.3
	26	7	22	4	PE	48	11	916.5833	775.6	753.6	365.3
	26	8	22	3	PE	48	11	916.5833	775.6	753.6	363.3
	28	6	20	5	PE	48	11	916.5833	775.6	753.6	395.3
	28	7	20	4	PE	48	11	916.5833	775.6	753.6	393.3
	28	8	20	3	PE	48	11	916.5833	775.6	753.6	391.3
	28	9	20	2	PE	48	11	916.5833	775.6	753.6	389.3
	20	1	28	9	PE	48	10	918.5989	777.6	755.6	293.3
	20	2	28	8	PE	48	10	918.5989	777.6	755.6	291.3
	20	3	28	7	PE	48	10	918.5989	777.6	755.6	289.3
	20	4	28	6	PE	48	10	918.5989	777.6	755.6	287.2
	20	5	28	5	PE	48	10	918.5989	777.6	755.6	285.2
	22	2	26	8	PE	48	10	918.5989	777.6	755.6	319.3
	22	3	26	7	PE	48	10	918.5989	777.6	755.6	317.3
	22	4	26	6	PE	48	10	918.5989	777.6	755.6	315.3
	22	5	26	5	PE	48	10	918.5989	777.6	755.6	313.3
	22	6	26	4	PE	48	10	918.5989	777.6	755.6	311.2
	24	3	24	7	PE	48	10	918.5989	777.6	755.6	345.3
	24	4	24	6	PE	48	10	918.5989	777.6	755.6	343.3
	24	5	24	5	PE	48	10	918.5989	777.6	755.6	341.3
	24	6	24	4	PE	48	10	918.5989	777.6	755.6	339.3
	24	7	24	3	PE	48	10	918.5989	777.6	755.6	337.3
	26	4	22	6	PE	48	10	918.5989	777.6	755.6	371.3
	26	5	22	5	PE	48	10	918.5989	777.6	755.6	369.3
	26	6	22	4	PE	48	10	918.5989	777.6	755.6	367.3
	26	7	22	3	PE	48	10	918.5989	777.6	755.6	365.3
	26	8	22	2	PE	48	10	918.5989	777.6	755.6	363.3
	28	5	20	5	PE	48	10	918.5989	777.6	755.6	397.3
	28	6	20	4	PE	48	10	918.5989	777.6	755.6	395.3
	28	7	20	3	PE	48	10	918.5989	777.6	755.6	393.3
	28	8	20	2	PE	48	10	918.5989	777.6	755.6	391.3
	28	9	20	1	PE	48	10	918.5989	777.6	755.6	389.3
	20	0	28	9	PE	48	9	920.6146	779.6	757.6	295.3
	20	1	28	8	PE	48	9	920.6146	779.6	757.6	293.3
	20	2	28	7	PE	48	9	920.6146	779.6	757.6	291.3
	20	3	28	6	PE	48	9	920.6146	779.6	757.6	289.3
	20	4	28	5	PE	48	9	920.6146	779.6	757.6	287.2
	20	5	28	4	PE	48	9	920.6146	779.6	757.6	285.2
	22	1	26	8	PE	48	9	920.6146	779.6	757.6	321.3
	22	2	26	7	PE	48	9	920.6146	779.6	757.6	319.3
	22	3	26	6	PE	48	9	920.6146	779.6	757.6	317.3
	22	4	26	5	PE	48	9	920.6146	779.6	757.6	315.3
	22	5	26	4	PE	48	9	920.6146	779.6	757.6	313.3
	22	6	26	3	PE	48	9	920.6146	779.6	757.6	311.2
	24	2	24	7	PE	48	9	920.6146	779.6	757.6	347.3
	24	3	24	6	PE	48	9	920.6146	779.6	757.6	345.3
	24	4	24	5	PE	48	9	920.6146	779.6	757.6	343.3
	24	5	24	4	PE	48	9	920.6146	779.6	757.6	341.3
	24	6	24	3	PE	48	9	920.6146	779.6	757.6	339.3
	24	7	24	2	PE	48	9	920.6146	779.6	757.6	337.3
	26	3	22	6	PE	48	9	920.6146	779.6	757.6	373.3
	26	4	22	5	PE	48	9	920.6146	779.6	757.6	371.3
	26	5	22	4	PE	48	9	920.6146	779.6	757.6	369.3
	26	6	22	3	PE	48	9	920.6146	779.6	757.6	367.3
	26	7	22	2	PE	48	9	920.6146	779.6	757.6	365.3
	26	8	22	1	PE	48	9	920.6146	779.6	757.6	363.3
	28	4	20	5	PE	48	9	920.6146	779.6	757.6	399.4
	28	5	20	4	PE	48	9	920.6146	779.6	757.6	397.3
	28	6	20	3	PE	48	9	920.6146	779.6	757.6	395.3
	28	7	20	2	PE	48	9	920.6146	779.6	757.6	393.3
	28	8	20	1	PE	48	9	920.6146	779.6	757.6	391.3
	28	9	20	0	PE	48	9	920.6146	779.6	757.6	389.3
	20	0	28	8	PE	48	8	922.6302	781.6	759.6	295.3
	20	1	28	7	PE	48	8	922.6302	781.6	759.6	293.3
	20	2	28	6	PE	48	8	922.6302	781.6	759.6	291.3
	20	3	28	5	PE	48	8	922.6302	781.6	759.6	289.3
	20	4	28	4	PE	48	8	922.6302	781.6	759.6	287.2
	20	5	28	3	PE	48	8	922.6302	781.6	759.6	285.2
	22	0	26	8	PE	48	8	922.6302	781.6	759.6	323.3
	22	1	26	7	PE	48	8	922.6302	781.6	759.6	321.3
	22	2	26	6	PE	48	8	922.6302	781.6	759.6	319.3
	22	3	26	5	PE	48	8	922.6302	781.6	759.6	317.3
	22	4	26	4	PE	48	8	922.6302	781.6	759.6	315.3
	22	5	26	3	PE	48	8	922.6302	781.6	759.6	313.3
	22	6	26	2	PE	48	8	922.6302	781.6	759.6	311.2
	24	1	24	7	PE	48	8	922.6302	781.6	759.6	349.3
	24	2	24	6	PE	48	8	922.6302	781.6	759.6	347.3
	24	3	24	5	PE	48	8	922.6302	781.6	759.6	345.3
	24	4	24	4	PE	48	8	922.6302	781.6	759.6	343.3
	24	5	24	3	PE	48	8	922.6302	781.6	759.6	341.3
	24	6	24	2	PE	48	8	922.6302	781.6	759.6	339.3
	24	7	24	1	PE	48	8	922.6302	781.6	759.6	337.3
	26	2	22	6	PE	48	8	922.6302	781.6	759.6	375.4
	26	3	22	5	PE	48	8	922.6302	781.6	759.6	373.3
	26	4	22	4	PE	48	8	922.6302	781.6	759.6	371.3
	26	5	22	3	PE	48	8	922.6302	781.6	759.6	369.3
	26	6	22	2	PE	48	8	922.6302	781.6	759.6	367.3
	26	7	22	1	PE	48	8	922.6302	781.6	759.6	365.3
	26	8	22	0	PE	48	8	922.6302	781.6	759.6	363.3
	28	3	20	5	PE	48	8	922.6302	781.6	759.6	401.4
	28	4	20	4	PE	48	8	922.6302	781.6	759.6	399.4
	28	5	20	3	PE	48	8	922.6302	781.6	759.6	397.3
	28	6	20	2	PE	48	8	922.6302	781.6	759.6	395.3
	28	7	20	1	PE	48	8	922.6302	781.6	759.6	393.3
	28	8	20	0	PE	48	8	922.6302	781.6	759.6	391.3
	20	0	28	7	PE	48	7	924.6459	783.6	761.6	295.3
	20	1	28	6	PE	48	7	924.6459	783.6	761.6	293.3
	20	2	28	5	PE	48	7	924.6459	783.6	761.6	291.3
	20	3	28	4	PE	48	7	924.6459	783.6	761.6	289.3
	20	4	28	3	PE	48	7	924.6459	783.6	761.6	287.2
	20	5	28	2	PE	48	7	924.6459	783.6	761.6	285.2
	22	0	26	7	PE	48	7	924.6459	783.6	761.6	323.3
	22	1	26	6	PE	48	7	924.6459	783.6	761.6	321.3
	22	2	26	5	PE	48	7	924.6459	783.6	761.6	319.3
	22	3	26	4	PE	48	7	924.6459	783.6	761.6	317.3
	22	4	26	3	PE	48	7	924.6459	783.6	761.6	315.3
	22	5	26	2	PE	48	7	924.6459	783.6	761.6	313.3
	22	6	26	1	PE	48	7	924.6459	783.6	761.6	311.2
	24	0	24	7	PE	48	7	924.6459	783.6	761.6	351.4
	24	1	24	6	PE	48	7	924.6459	783.6	761.6	349.3
	24	2	24	5	PE	48	7	924.6459	783.6	761.6	347.3
	24	3	24	4	PE	48	7	924.6459	783.6	761.6	345.3
	24	4	24	3	PE	48	7	924.6459	783.6	761.6	343.3
	24	5	24	2	PE	48	7	924.6459	783.6	761.6	341.3
	24	6	24	1	PE	48	7	924.6459	783.6	761.6	339.3
	24	7	24	0	PE	48	7	924.6459	783.6	761.6	337.3
	26	1	22	6	PE	48	7	924.6459	783.6	761.6	377.4
	26	2	22	5	PE	48	7	924.6459	783.6	761.6	375.4
	26	3	22	4	PE	48	7	924.6459	783.6	761.6	373.3
	26	4	22	3	PE	48	7	924.6459	783.6	761.6	371.3
	26	5	22	2	PE	48	7	924.6459	783.6	761.6	369.3
	26	6	22	1	PE	48	7	924.6459	783.6	761.6	367.3
	26	7	22	0	PE	48	7	924.6459	783.6	761.6	365.3
	28	2	20	5	PE	48	7	924.6459	783.6	761.6	403.4
	28	3	20	4	PE	48	7	924.6459	783.6	761.6	401.4
	28	4	20	3	PE	48	7	924.6459	783.6	761.6	399.4
	28	5	20	2	PE	48	7	924.6459	783.6	761.6	397.3
	28	6	20	1	PE	48	7	924.6459	783.6	761.6	395.3
	28	7	20	0	PE	48	7	924.6459	783.6	761.6	393.3
	20	0	28	6	PE	48	6	926.6615	785.6	763.7	295.3
	20	1	28	5	PE	48	6	926.6615	785.6	763.7	293.3
	20	2	28	4	PE	48	6	926.6615	785.6	763.7	291.3
	20	3	28	3	PE	48	6	926.6615	785.6	763.7	289.3
	20	4	28	2	PE	48	6	926.6615	785.6	763.7	287.2
	20	5	28	1	PE	48	6	926.6615	785.6	763.7	285.2
	22	0	26	6	PE	48	6	926.6615	785.6	763.7	323.3
	22	1	26	5	PE	48	6	926.6615	785.6	763.7	321.3
	22	2	26	4	PE	48	6	926.6615	785.6	763.7	319.3
	22	3	26	3	PE	48	6	926.6615	785.6	763.7	317.3
	22	4	26	2	PE	48	6	926.6615	785.6	763.7	315.3
	22	5	26	1	PE	48	6	926.6615	785.6	763.7	313.3
	22	6	26	0	PE	48	6	926.6615	785.6	763.7	311.2
	24	0	24	6	PE	48	6	926.6615	785.6	763.7	351.4
	24	1	24	5	PE	48	6	926.6615	785.6	763.7	349.3
	24	2	24	4	PE	48	6	926.6615	785.6	763.7	347.3
	24	3	24	3	PE	48	6	926.6615	785.6	763.7	345.3
	24	4	24	2	PE	48	6	926.6615	785.6	763.7	343.3
	24	5	24	1	PE	48	6	926.6615	785.6	763.7	341.3
	24	6	24	0	PE	48	6	926.6615	785.6	763.7	339.3
	26	0	22	6	PE	48	6	926.6615	785.6	763.7	379.4
	26	1	22	5	PE	48	6	926.6615	785.6	763.7	377.4
	26	2	22	4	PE	48	6	926.6615	785.6	763.7	375.4
	26	3	22	3	PE	48	6	926.6615	785.6	763.7	373.3
	26	4	22	2	PE	48	6	926.6615	785.6	763.7	371.3
	26	5	22	1	PE	48	6	926.6615	785.6	763.7	369.3
	26	6	22	0	PE	48	6	926.6615	785.6	763.7	367.3
	28	1	20	5	PE	48	6	926.6615	785.6	763.7	405.4
	28	2	20	4	PE	48	6	926.6615	785.6	763.7	403.4
	28	3	20	3	PE	48	6	926.6615	785.6	763.7	401.4
	28	4	20	2	PE	48	6	926.6615	785.6	763.7	399.4
	28	5	20	1	PE	48	6	926.6615	785.6	763.7	397.3
	28	6	20	0	PE	48	6	926.6615	785.6	763.7	395.3
	20	0	28	5	PE	48	5	928.6772	787.7	765.7	295.3
	20	1	28	4	PE	48	5	928.6772	787.7	765.7	293.3
	20	2	28	3	PE	48	5	928.6772	787.7	765.7	291.3
	20	3	28	2	PE	48	5	928.6772	787.7	765.7	289.3
	20	4	28	1	PE	48	5	928.6772	787.7	765.7	287.2
	20	5	28	0	PE	48	5	928.6772	787.7	765.7	285.2
	22	0	26	5	PE	48	5	928.6772	787.7	765.7	323.3
	22	1	26	4	PE	48	5	928.6772	787.7	765.7	321.3
	22	2	26	3	PE	48	5	928.6772	787.7	765.7	319.3
	22	3	26	2	PE	48	5	928.6772	787.7	765.7	317.3
	22	4	26	1	PE	48	5	928.6772	787.7	765.7	315.3
	22	5	26	0	PE	48	5	928.6772	787.7	765.7	313.3
	24	0	24	5	PE	48	5	928.6772	787.7	765.7	351.4
	24	1	24	4	PE	48	5	928.6772	787.7	765.7	349.3
	24	2	24	3	PE	48	5	928.6772	787.7	765.7	347.3
	24	3	24	2	PE	48	5	928.6772	787.7	765.7	345.3
	24	4	24	1	PE	48	5	928.6772	787.7	765.7	343.3
	24	5	24	0	PE	48	5	928.6772	787.7	765.7	341.3
	26	0	22	5	PE	48	5	928.6772	787.7	765.7	379.4
	26	1	22	4	PE	48	5	928.6772	787.7	765.7	377.4
	26	2	22	3	PE	48	5	928.6772	787.7	765.7	375.4
	26	3	22	2	PE	48	5	928.6772	787.7	765.7	373.3
	26	4	22	1	PE	48	5	928.6772	787.7	765.7	371.3
	26	5	22	0	PE	48	5	928.6772	787.7	765.7	369.3
	28	0	20	5	PE	48	5	928.6772	787.7	765.7	407.4
	28	1	20	4	PE	48	5	928.6772	787.7	765.7	405.4
	28	2	20	3	PE	48	5	928.6772	787.7	765.7	403.4
	28	3	20	2	PE	48	5	928.6772	787.7	765.7	401.4
	28	4	20	1	PE	48	5	928.6772	787.7	765.7	399.4
	28	5	20	0	PE	48	5	928.6772	787.7	765.7	397.3
	20	0	28	4	PE	48	4	930.6928	789.7	767.7	295.3
	20	1	28	3	PE	48	4	930.6928	789.7	767.7	293.3
	20	2	28	2	PE	48	4	930.6928	789.7	767.7	291.3
	20	3	28	1	PE	48	4	930.6928	789.7	767.7	289.3
	20	4	28	0	PE	48	4	930.6928	789.7	767.7	287.2
	22	0	26	4	PE	48	4	930.6928	789.7	767.7	323.3
	22	1	26	3	PE	48	4	930.6928	789.7	767.7	321.3
	22	2	26	2	PE	48	4	930.6928	789.7	767.7	319.3
	22	3	26	1	PE	48	4	930.6928	789.7	767.7	317.3
	22	4	26	0	PE	48	4	930.6928	789.7	767.7	315.3
	24	0	24	4	PE	48	4	930.6928	789.7	767.7	351.4
	24	1	24	3	PE	48	4	930.6928	789.7	767.7	349.3
	24	2	24	2	PE	48	4	930.6928	789.7	767.7	347.3
	24	3	24	1	PE	48	4	930.6928	789.7	767.7	345.3
	24	4	24	0	PE	48	4	930.6928	789.7	767.7	343.3
	26	0	22	4	PE	48	4	930.6928	789.7	767.7	379.4
	26	1	22	3	PE	48	4	930.6928	789.7	767.7	377.4
	26	2	22	2	PE	48	4	930.6928	789.7	767.7	375.4
	26	3	22	1	PE	48	4	930.6928	789.7	767.7	373.3
	26	4	22	0	PE	48	4	930.6928	789.7	767.7	371.3
	28	0	20	4	PE	48	4	930.6928	789.7	767.7	407.4
	28	1	20	3	PE	48	4	930.6928	789.7	767.7	405.4
	28	2	20	2	PE	48	4	930.6928	789.7	767.7	403.4
	28	3	20	1	PE	48	4	930.6928	789.7	767.7	401.4
	28	4	20	0	PE	48	4	930.6928	789.7	767.7	399.4
	20	0	28	3	PE	48	3	932.7085	791.7	769.7	295.3
	20	1	28	2	PE	48	3	932.7085	791.7	769.7	293.3
	20	2	28	1	PE	48	3	932.7085	791.7	769.7	291.3
	20	3	28	0	PE	48	3	932.7085	791.7	769.7	289.3
	22	0	26	3	PE	48	3	932.7085	791.7	769.7	323.3
	22	1	26	2	PE	48	3	932.7085	791.7	769.7	321.3
	22	2	26	1	PE	48	3	932.7085	791.7	769.7	319.3
	22	3	26	0	PE	48	3	932.7085	791.7	769.7	317.3
	24	0	24	3	PE	48	3	932.7085	791.7	769.7	351.4
	24	1	24	2	PE	48	3	932.7085	791.7	769.7	349.3
	24	2	24	1	PE	48	3	932.7085	791.7	769.7	347.3
	24	3	24	0	PE	48	3	932.7085	791.7	769.7	345.3
	26	0	22	3	PE	48	3	932.7085	791.7	769.7	379.4
	26	1	22	2	PE	48	3	932.7085	791.7	769.7	377.4
	26	2	22	1	PE	48	3	932.7085	791.7	769.7	375.4
	26	3	22	0	PE	48	3	932.7085	791.7	769.7	373.3
	28	0	20	3	PE	48	3	932.7085	791.7	769.7	407.4
	28	1	20	2	PE	48	3	932.7085	791.7	769.7	405.4
	28	2	20	1	PE	48	3	932.7085	791.7	769.7	403.4
	28	3	20	0	PE	48	3	932.7085	791.7	769.7	401.4
	20	0	28	2	PE	48	2	934.7241	793.7	771.7	295.3
	20	1	28	1	PE	48	2	934.7241	793.7	771.7	293.3
	20	2	28	0	PE	48	2	934.7241	793.7	771.7	291.3
	22	0	26	2	PE	48	2	934.7241	793.7	771.7	323.3
	22	1	26	1	PE	48	2	934.7241	793.7	771.7	321.3
	22	2	26	0	PE	48	2	934.7241	793.7	771.7	319.3
	24	0	24	2	PE	48	2	934.7241	793.7	771.7	351.4
	24	1	24	1	PE	48	2	934.7241	793.7	771.7	349.3
	24	2	24	0	PE	48	2	934.7241	793.7	771.7	347.3
	26	0	22	2	PE	48	2	934.7241	793.7	771.7	379.4
	26	1	22	1	PE	48	2	934.7241	793.7	771.7	377.4
	26	2	22	0	PE	48	2	934.7241	793.7	771.7	375.4
	28	0	20	2	PE	48	2	934.7241	793.7	771.7	407.4
	28	1	20	1	PE	48	2	934.7241	793.7	771.7	405.4
	28	2	20	0	PE	48	2	934.7241	793.7	771.7	403.4
	22	6	28	9	PE	50	15	936.552	795.5	773.6	311.2
	24	7	26	8	PE	50	15	936.552	795.5	773.6	337.3
	26	8	24	7	PE	50	15	936.552	795.5	773.6	363.3
	28	9	22	6	PE	50	15	936.552	795.5	773.6	389.3
	20	0	28	1	PE	48	1	936.7398	795.7	773.7	295.3
	20	1	28	0	PE	48	1	936.7398	795.7	773.7	293.3
	22	0	26	1	PE	48	1	936.7398	795.7	773.7	323.3
	22	1	26	0	PE	48	1	936.7398	795.7	773.7	321.3
	24	0	24	1	PE	48	1	936.7398	795.7	773.7	351.4
	24	1	24	0	PE	48	1	936.7398	795.7	773.7	349.3
	26	0	22	1	PE	48	1	936.7398	795.7	773.7	379.4
	26	1	22	0	PE	48	1	936.7398	795.7	773.7	377.4
	28	0	20	1	PE	48	1	936.7398	795.7	773.7	407.4
	28	1	20	0	PE	48	1	936.7398	795.7	773.7	405.4
	22	5	28	9	PE	50	14	938.5676	797.5	775.6	313.3
	22	6	28	8	PE	50	14	938.5676	797.5	775.6	311.2
	24	6	26	8	PE	50	14	938.5676	797.5	775.6	339.3
	24	7	26	7	PE	50	14	938.5676	797.5	775.6	337.3
	26	7	24	7	PE	50	14	938.5676	797.5	775.6	365.3
	26	8	24	6	PE	50	14	938.5676	797.5	775.6	363.3
	28	8	22	6	PE	50	14	938.5676	797.5	775.6	391.3
	28	9	22	5	PE	50	14	938.5676	797.5	775.6	389.3
	20	0	28	0	PE	48	0	938.7554	797.7	775.8	295.3
	22	0	26	0	PE	48	0	938.7554	797.7	775.8	323.3
	24	0	24	0	PE	48	0	938.7554	797.7	775.8	351.4
	26	0	22	0	PE	48	0	938.7554	797.7	775.8	379.4
	28	0	20	0	PE	48	0	938.7554	797.7	775.8	407.4
	22	4	28	9	PE	50	13	940.5833	799.6	777.6	315.3
	22	5	28	8	PE	50	13	940.5833	799.6	777.6	313.3
	22	6	28	7	PE	50	13	940.5833	799.6	777.6	311.2
	24	5	26	8	PE	50	13	940.5833	799.6	777.6	341.3
	24	6	26	7	PE	50	13	940.5833	799.6	777.6	339.3
	24	7	26	6	PE	50	13	940.5833	799.6	777.6	337.3
	26	6	24	7	PE	50	13	940.5833	799.6	777.6	367.3
	26	7	24	6	PE	50	13	940.5833	799.6	777.6	365.3
	26	8	24	5	PE	50	13	940.5833	799.6	777.6	363.3
	28	7	22	6	PE	50	13	940.5833	799.6	777.6	393.3
	28	8	22	5	PE	50	13	940.5833	799.6	777.6	391.3
	28	9	22	4	PE	50	13	940.5833	799.6	777.6	389.3
	22	3	28	9	PE	50	12	942.5989	801.6	779.6	317.3
	22	4	28	8	PE	50	12	942.5989	801.6	779.6	315.3
	22	5	28	7	PE	50	12	942.5989	801.6	779.6	313.3
	22	6	28	6	PE	50	12	942.5989	801.6	779.6	311.2
	24	4	26	8	PE	50	12	942.5989	801.6	779.6	343.3
	24	5	26	7	PE	50	12	942.5989	801.6	779.6	341.3
	24	6	26	6	PE	50	12	942.5989	801.6	779.6	339.3
	24	7	26	5	PE	50	12	942.5989	801.6	779.6	337.3
	26	5	24	7	PE	50	12	942.5989	801.6	779.6	369.3
	26	6	24	6	PE	50	12	942.5989	801.6	779.6	367.3
	26	7	24	5	PE	50	12	942.5989	801.6	779.6	365.3
	26	8	24	4	PE	50	12	942.5989	801.6	779.6	363.3
	28	6	22	6	PE	50	12	942.5989	801.6	779.6	395.3
	28	7	22	5	PE	50	12	942.5989	801.6	779.6	393.3
	28	8	22	4	PE	50	12	942.5989	801.6	779.6	391.3
	28	9	22	3	PE	50	12	942.5989	801.6	779.6	389.3
	22	2	28	9	PE	50	11	944.6146	803.6	781.6	319.3
	22	3	28	8	PE	50	11	944.6146	803.6	781.6	317.3
	22	4	28	7	PE	50	11	944.6146	803.6	781.6	315.3
	22	5	28	6	PE	50	11	944.6146	803.6	781.6	313.3
	22	6	28	5	PE	50	11	944.6146	803.6	781.6	311.2
	24	3	26	8	PE	50	11	944.6146	803.6	781.6	345.3
	24	4	26	7	PE	50	11	944.6146	803.6	781.6	343.3
	24	5	26	6	PE	50	11	944.6146	803.6	781.6	341.3
	24	6	26	5	PE	50	11	944.6146	803.6	781.6	339.3
	24	7	26	4	PE	50	11	944.6146	803.6	781.6	337.3
	26	4	24	7	PE	50	11	944.6146	803.6	781.6	371.3
	26	5	24	6	PE	50	11	944.6146	803.6	781.6	369.3
	26	6	24	5	PE	50	11	944.6146	803.6	781.6	367.3
	26	7	24	4	PE	50	11	944.6146	803.6	781.6	365.3
	26	8	24	3	PE	50	11	944.6146	803.6	781.6	363.3
	28	5	22	6	PE	50	11	944.6146	803.6	781.6	397.3
	28	6	22	5	PE	50	11	944.6146	803.6	781.6	395.3
	28	7	22	4	PE	50	11	944.6146	803.6	781.6	393.3
	28	8	22	3	PE	50	11	944.6146	803.6	781.6	391.3
	28	9	22	2	PE	50	11	944.6146	803.6	781.6	389.3
	22	1	28	9	PE	50	10	946.6302	805.6	783.6	321.3
	22	2	28	8	PE	50	10	946.6302	805.6	783.6	319.3
	22	3	28	7	PE	50	10	946.6302	805.6	783.6	317.3
	22	4	28	6	PE	50	10	946.6302	805.6	783.6	315.3
	22	5	28	5	PE	50	10	946.6302	805.6	783.6	313.3
	22	6	28	4	PE	50	10	946.6302	805.6	783.6	311.2
	24	2	26	8	PE	50	10	946.6302	805.6	783.6	347.3
	24	3	26	7	PE	50	10	946.6302	805.6	783.6	345.3
	24	4	26	6	PE	50	10	946.6302	805.6	783.6	343.3
	24	5	26	5	PE	50	10	946.6302	805.6	783.6	341.3
	24	6	26	4	PE	50	10	946.6302	805.6	783.6	339.3
	24	7	26	3	PE	50	10	946.6302	805.6	783.6	337.3
	26	3	24	7	PE	50	10	946.6302	805.6	783.6	373.3
	26	4	24	6	PE	50	10	946.6302	805.6	783.6	371.3
	26	5	24	5	PE	50	10	946.6302	805.6	783.6	369.3
	26	6	24	4	PE	50	10	946.6302	805.6	783.6	367.3
	26	7	24	3	PE	50	10	946.6302	805.6	783.6	365.3
	26	8	24	2	PE	50	10	946.6302	805.6	783.6	363.3
	28	4	22	6	PE	50	10	946.6302	805.6	783.6	399.4
	28	5	22	5	PE	50	10	946.6302	805.6	783.6	397.3
	28	6	22	4	PE	50	10	946.6302	805.6	783.6	395.3
	28	7	22	3	PE	50	10	946.6302	805.6	783.6	393.3
	28	8	22	2	PE	50	10	946.6302	805.6	783.6	391.3
	28	9	22	1	PE	50	10	946.6302	805.6	783.6	389.3
	22	0	28	9	PE	50	9	948.6459	807.6	785.6	323.3
	22	1	28	8	PE	50	9	948.6459	807.6	785.6	321.3
	22	2	28	7	PE	50	9	948.6459	807.6	785.6	319.3
	22	3	28	6	PE	50	9	948.6459	807.6	785.6	317.3
	22	4	28	5	PE	50	9	948.6459	807.6	785.6	315.3
	22	5	28	4	PE	50	9	948.6459	807.6	785.6	313.3
	22	6	28	3	PE	50	9	948.6459	807.6	785.6	311.2
	24	1	26	8	PE	50	9	948.6459	807.6	785.6	349.3
	24	2	26	7	PE	50	9	948.6459	807.6	785.6	347.3
	24	3	26	6	PE	50	9	948.6459	807.6	785.6	345.3
	24	4	26	5	PE	50	9	948.6459	807.6	785.6	343.3
	24	5	26	4	PE	50	9	948.6459	807.6	785.6	341.3
	24	6	26	3	PE	50	9	948.6459	807.6	785.6	339.3
	24	7	26	2	PE	50	9	948.6459	807.6	785.6	337.3
	26	2	24	7	PE	50	9	948.6459	807.6	785.6	375.4
	26	3	24	6	PE	50	9	948.6459	807.6	785.6	373.3
	26	4	24	5	PE	50	9	948.6459	807.6	785.6	371.3
	26	5	24	4	PE	50	9	948.6459	807.6	785.6	369.3
	26	6	24	3	PE	50	9	948.6459	807.6	785.6	367.3
	26	7	24	2	PE	50	9	948.6459	807.6	785.6	365.3
	26	8	24	1	PE	50	9	948.6459	807.6	785.6	363.3
	28	3	22	6	PE	50	9	948.6459	807.6	785.6	401.4
	28	4	22	5	PE	50	9	948.6459	807.6	785.6	399.4
	28	5	22	4	PE	50	9	948.6459	807.6	785.6	397.3
	28	6	22	3	PE	50	9	948.6459	807.6	785.6	395.3
	28	7	22	2	PE	50	9	948.6459	807.6	785.6	393.3
	28	8	22	1	PE	50	9	948.6459	807.6	785.6	391.3
	28	9	22	0	PE	50	9	948.6459	807.6	785.6	389.3
	22	0	28	8	PE	50	8	950.6615	809.6	787.7	323.3
	22	1	28	7	PE	50	8	950.6615	809.6	787.7	321.3
	22	2	28	6	PE	50	8	950.6615	809.6	787.7	319.3
	22	3	28	5	PE	50	8	950.6615	809.6	787.7	317.3
	22	4	28	4	PE	50	8	950.6615	809.6	787.7	315.3
	22	5	28	3	PE	50	8	950.6615	809.6	787.7	313.3
	22	6	28	2	PE	50	8	950.6615	809.6	787.7	311.2
	24	0	26	8	PE	50	8	950.6615	809.6	787.7	351.4
	24	1	26	7	PE	50	8	950.6615	809.6	787.7	349.3
	24	2	26	6	PE	50	8	950.6615	809.6	787.7	347.3
	24	3	26	5	PE	50	8	950.6615	809.6	787.7	345.3
	24	4	26	4	PE	50	8	950.6615	809.6	787.7	343.3
	24	5	26	3	PE	50	8	950.6615	809.6	787.7	341.3
	24	6	26	2	PE	50	8	950.6615	809.6	787.7	339.3
	24	7	26	1	PE	50	8	950.6615	809.6	787.7	337.3
	26	1	24	7	PE	50	8	950.6615	809.6	787.7	377.4
	26	2	24	6	PE	50	8	950.6615	809.6	787.7	375.4
	26	3	24	5	PE	50	8	950.6615	809.6	787.7	373.3
	26	4	24	4	PE	50	8	950.6615	809.6	787.7	371.3
	26	5	24	3	PE	50	8	950.6615	809.6	787.7	369.3
	26	6	24	2	PE	50	8	950.6615	809.6	787.7	367.3
	26	7	24	1	PE	50	8	950.6615	809.6	787.7	365.3
	26	8	24	0	PE	50	8	950.6615	809.6	787.7	363.3
	28	2	22	6	PE	50	8	950.6615	809.6	787.7	403.4
	28	3	22	5	PE	50	8	950.6615	809.6	787.7	401.4
	28	4	22	4	PE	50	8	950.6615	809.6	787.7	399.4
	28	5	22	3	PE	50	8	950.6615	809.6	787.7	397.3
	28	6	22	2	PE	50	8	950.6615	809.6	787.7	395.3
	28	7	22	1	PE	50	8	950.6615	809.6	787.7	393.3
	28	8	22	0	PE	50	8	950.6615	809.6	787.7	391.3
	22	0	28	7	PE	50	7	952.6772	811.7	789.7	323.3
	22	1	28	6	PE	50	7	952.6772	811.7	789.7	321.3
	22	2	28	5	PE	50	7	952.6772	811.7	789.7	319.3
	22	3	28	4	PE	50	7	952.6772	811.7	789.7	317.3
	22	4	28	3	PE	50	7	952.6772	811.7	789.7	315.3
	22	5	28	2	PE	50	7	952.6772	811.7	789.7	313.3
	22	6	28	1	PE	50	7	952.6772	811.7	789.7	311.2
	24	0	26	7	PE	50	7	952.6772	811.7	789.7	351.4
	24	1	26	6	PE	50	7	952.6772	811.7	789.7	349.3
	24	2	26	5	PE	50	7	952.6772	811.7	789.7	347.3
	24	3	26	4	PE	50	7	952.6772	811.7	789.7	345.3
	24	4	26	3	PE	50	7	952.6772	811.7	789.7	343.3
	24	5	26	2	PE	50	7	952.6772	811.7	789.7	341.3
	24	6	26	1	PE	50	7	952.6772	811.7	789.7	339.3
	24	7	26	0	PE	50	7	952.6772	811.7	789.7	337.3
	26	0	24	7	PE	50	7	952.6772	811.7	789.7	379.4
	26	1	24	6	PE	50	7	952.6772	811.7	789.7	377.4
	26	2	24	5	PE	50	7	952.6772	811.7	789.7	375.4
	26	3	24	4	PE	50	7	952.6772	811.7	789.7	373.3
	26	4	24	3	PE	50	7	952.6772	811.7	789.7	371.3
	26	5	24	2	PE	50	7	952.6772	811.7	789.7	369.3
	26	6	24	1	PE	50	7	952.6772	811.7	789.7	367.3
	26	7	24	0	PE	50	7	952.6772	811.7	789.7	365.3
	28	1	22	6	PE	50	7	952.6772	811.7	789.7	405.4
	28	2	22	5	PE	50	7	952.6772	811.7	789.7	403.4
	28	3	22	4	PE	50	7	952.6772	811.7	789.7	401.4
	28	4	22	3	PE	50	7	952.6772	811.7	789.7	399.4
	28	5	22	2	PE	50	7	952.6772	811.7	789.7	397.3
	28	6	22	1	PE	50	7	952.6772	811.7	789.7	395.3
	28	7	22	0	PE	50	7	952.6772	811.7	789.7	393.3
	22	0	28	6	PE	50	6	954.6928	813.7	791.7	323.3
	22	1	28	5	PE	50	6	954.6928	813.7	791.7	321.3
	22	2	28	4	PE	50	6	954.6928	813.7	791.7	319.3
	22	3	28	3	PE	50	6	954.6928	813.7	791.7	317.3
	22	4	28	2	PE	50	6	954.6928	813.7	791.7	315.3
	22	5	28	1	PE	50	6	954.6928	813.7	791.7	313.3
	22	6	28	0	PE	50	6	954.6928	813.7	791.7	311.2
	24	0	26	6	PE	50	6	954.6928	813.7	791.7	351.4
	24	1	26	5	PE	50	6	954.6928	813.7	791.7	349.3
	24	2	26	4	PE	50	6	954.6928	813.7	791.7	347.3
	24	3	26	3	PE	50	6	954.6928	813.7	791.7	345.3
	24	4	26	2	PE	50	6	954.6928	813.7	791.7	343.3
	24	5	26	1	PE	50	6	954.6928	813.7	791.7	341.3
	24	6	26	0	PE	50	6	954.6928	813.7	791.7	339.3
	26	0	24	6	PE	50	6	954.6928	813.7	791.7	379.4
	26	1	24	5	PE	50	6	954.6928	813.7	791.7	377.4
	26	2	24	4	PE	50	6	954.6928	813.7	791.7	375.4
	26	3	24	3	PE	50	6	954.6928	813.7	791.7	373.3
	26	4	24	2	PE	50	6	954.6928	813.7	791.7	371.3
	26	5	24	1	PE	50	6	954.6928	813.7	791.7	369.3
	26	6	24	0	PE	50	6	954.6928	813.7	791.7	367.3
	28	0	22	6	PE	50	6	954.6928	813.7	791.7	407.4
	28	1	22	5	PE	50	6	954.6928	813.7	791.7	405.4
	28	2	22	4	PE	50	6	954.6928	813.7	791.7	403.4
	28	3	22	3	PE	50	6	954.6928	813.7	791.7	401.4
	28	4	22	2	PE	50	6	954.6928	813.7	791.7	399.4
	28	5	22	1	PE	50	6	954.6928	813.7	791.7	397.3
	28	6	22	0	PE	50	6	954.6928	813.7	791.7	395.3
	22	0	28	5	PE	50	5	956.7085	815.7	793.7	323.3
	22	1	28	4	PE	50	5	956.7085	815.7	793.7	321.3
	22	2	28	3	PE	50	5	956.7085	815.7	793.7	319.3
	22	3	28	2	PE	50	5	956.7085	815.7	793.7	317.3
	22	4	28	1	PE	50	5	956.7085	815.7	793.7	315.3
	22	5	28	0	PE	50	5	956.7085	815.7	793.7	313.3
	24	0	26	5	PE	50	5	956.7085	815.7	793.7	351.4
	24	1	26	4	PE	50	5	956.7085	815.7	793.7	349.3
	24	2	26	3	PE	50	5	956.7085	815.7	793.7	347.3
	24	3	26	2	PE	50	5	956.7085	815.7	793.7	345.3
	24	4	26	1	PE	50	5	956.7085	815.7	793.7	343.3
	24	5	26	0	PE	50	5	956.7085	815.7	793.7	341.3
	26	0	24	5	PE	50	5	956.7085	815.7	793.7	379.4
	26	1	24	4	PE	50	5	956.7085	815.7	793.7	377.4
	26	2	24	3	PE	50	5	956.7085	815.7	793.7	375.4
	26	3	24	2	PE	50	5	956.7085	815.7	793.7	373.3
	26	4	24	1	PE	50	5	956.7085	815.7	793.7	371.3
	26	5	24	0	PE	50	5	956.7085	815.7	793.7	369.3
	28	0	22	5	PE	50	5	956.7085	815.7	793.7	407.4
	28	1	22	4	PE	50	5	956.7085	815.7	793.7	405.4
	28	2	22	3	PE	50	5	956.7085	815.7	793.7	403.4
	28	3	22	2	PE	50	5	956.7085	815.7	793.7	401.4
	28	4	22	1	PE	50	5	956.7085	815.7	793.7	399.4
	28	5	22	0	PE	50	5	956.7085	815.7	793.7	397.3
	22	0	28	4	PE	50	4	958.7241	817.7	795.7	323.3
	22	1	28	3	PE	50	4	958.7241	817.7	795.7	321.3
	22	2	28	2	PE	50	4	958.7241	817.7	795.7	319.3
	22	3	28	1	PE	50	4	958.7241	817.7	795.7	317.3
	22	4	28	0	PE	50	4	958.7241	817.7	795.7	315.3
	24	0	26	4	PE	50	4	958.7241	817.7	795.7	351.4
	24	1	26	3	PE	50	4	958.7241	817.7	795.7	349.3
	24	2	26	2	PE	50	4	958.7241	817.7	795.7	347.3
	24	3	26	1	PE	50	4	958.7241	817.7	795.7	345.3
	24	4	26	0	PE	50	4	958.7241	817.7	795.7	343.3
	26	0	24	4	PE	50	4	958.7241	817.7	795.7	379.4
	26	1	24	3	PE	50	4	958.7241	817.7	795.7	377.4
	26	2	24	2	PE	50	4	958.7241	817.7	795.7	375.4
	26	3	24	1	PE	50	4	958.7241	817.7	795.7	373.3
	26	4	24	0	PE	50	4	958.7241	817.7	795.7	371.3
	28	0	22	4	PE	50	4	958.7241	817.7	795.7	407.4
	28	1	22	3	PE	50	4	958.7241	817.7	795.7	405.4
	28	2	22	2	PE	50	4	958.7241	817.7	795.7	403.4
	28	3	22	1	PE	50	4	958.7241	817.7	795.7	401.4
	28	4	22	0	PE	50	4	958.7241	817.7	795.7	399.4
	22	0	28	3	PE	50	3	960.7398	819.7	797.7	323.3
	22	1	28	2	PE	50	3	960.7398	819.7	797.7	321.3
	22	2	28	1	PE	50	3	960.7398	819.7	797.7	319.3
	22	3	28	0	PE	50	3	960.7398	819.7	797.7	317.3
	24	0	26	3	PE	50	3	960.7398	819.7	797.7	351.4
	24	1	26	2	PE	50	3	960.7398	819.7	797.7	349.3
	24	2	26	1	PE	50	3	960.7398	819.7	797.7	347.3
	24	3	26	0	PE	50	3	960.7398	819.7	797.7	345.3
	26	0	24	3	PE	50	3	960.7398	819.7	797.7	379.4
	26	1	24	2	PE	50	3	960.7398	819.7	797.7	377.4
	26	2	24	1	PE	50	3	960.7398	819.7	797.7	375.4
	26	3	24	0	PE	50	3	960.7398	819.7	797.7	373.3
	28	0	22	3	PE	50	3	960.7398	819.7	797.7	407.4
	28	1	22	2	PE	50	3	960.7398	819.7	797.7	405.4
	28	2	22	1	PE	50	3	960.7398	819.7	797.7	403.4
	28	3	22	0	PE	50	3	960.7398	819.7	797.7	401.4
	24	7	28	9	PE	52	16	962.5676	821.5	799.6	337.3
	26	8	26	8	PE	52	16	962.5676	821.5	799.6	363.3
	28	9	24	7	PE	52	16	962.5676	821.5	799.6	389.3
	22	0	28	2	PE	50	2	962.7554	821.7	799.8	323.3
	22	1	28	1	PE	50	2	962.7554	821.7	799.8	321.3
	22	2	28	0	PE	50	2	962.7554	821.7	799.8	319.3
	24	0	26	2	PE	50	2	962.7554	821.7	799.8	351.4
	24	1	26	1	PE	50	2	962.7554	821.7	799.8	349.3
	24	2	26	0	PE	50	2	962.7554	821.7	799.8	347.3
	26	0	24	2	PE	50	2	962.7554	821.7	799.8	379.4
	26	1	24	1	PE	50	2	962.7554	821.7	799.8	377.4
	26	2	24	0	PE	50	2	962.7554	821.7	799.8	375.4
	28	0	22	2	PE	50	2	962.7554	821.7	799.8	407.4
	28	1	22	1	PE	50	2	962.7554	821.7	799.8	405.4
	28	2	22	0	PE	50	2	962.7554	821.7	799.8	403.4
	24	6	28	9	PE	52	15	964.5833	823.6	801.6	339.3
	24	7	28	8	PE	52	15	964.5833	823.6	801.6	337.3
	26	7	26	8	PE	52	15	964.5833	823.6	801.6	365.3
	26	8	26	7	PE	52	15	964.5833	823.6	801.6	363.3
	28	8	24	7	PE	52	15	964.5833	823.6	801.6	391.3
	28	9	24	6	PE	52	15	964.5833	823.6	801.6	389.3
	22	0	28	1	PE	50	1	964.7711	823.8	801.8	323.3
	22	1	28	0	PE	50	1	964.7711	823.8	801.8	321.3
	24	0	26	1	PE	50	1	964.7711	823.8	801.8	351.4
	24	1	26	0	PE	50	1	964.7711	823.8	801.8	349.3
	26	0	24	1	PE	50	1	964.7711	823.8	801.8	379.4
	26	1	24	0	PE	50	1	964.7711	823.8	801.8	377.4
	28	0	22	1	PE	50	1	964.7711	823.8	801.8	407.4
	28	1	22	0	PE	50	1	964.7711	823.8	801.8	405.4
	24	5	28	9	PE	52	14	966.5989	825.6	803.6	341.3
	24	6	28	8	PE	52	14	966.5989	825.6	803.6	339.3
	24	7	28	7	PE	52	14	966.5989	825.6	803.6	337.3
	26	6	26	8	PE	52	14	966.5989	825.6	803.6	367.3
	26	7	26	7	PE	52	14	966.5989	825.6	803.6	365.3
	26	8	26	6	PE	52	14	966.5989	825.6	803.6	363.3
	28	7	24	7	PE	52	14	966.5989	825.6	803.6	393.3
	28	8	24	6	PE	52	14	966.5989	825.6	803.6	391.3
	28	9	24	5	PE	52	14	966.5989	825.6	803.6	389.3
	22	0	28	0	PE	50	0	966.7867	825.8	803.8	323.3
	24	0	26	0	PE	50	0	966.7867	825.8	803.8	351.4
	26	0	24	0	PE	50	0	966.7867	825.8	803.8	379.4
	28	0	22	0	PE	50	0	966.7867	825.8	803.8	407.4
	24	4	28	9	PE	52	13	968.6146	827.6	805.6	343.3
	24	5	28	8	PE	52	13	968.6146	827.6	805.6	341.3
	24	6	28	7	PE	52	13	968.6146	827.6	805.6	339.3
	24	7	28	6	PE	52	13	968.6146	827.6	805.6	337.3
	26	5	26	8	PE	52	13	968.6146	827.6	805.6	369.3
	26	6	26	7	PE	52	13	968.6146	827.6	805.6	367.3
	26	7	26	6	PE	52	13	968.6146	827.6	805.6	365.3
	26	8	26	5	PE	52	13	968.6146	827.6	805.6	363.3
	28	6	24	7	PE	52	13	968.6146	827.6	805.6	395.3
	28	7	24	6	PE	52	13	968.6146	827.6	805.6	393.3
	28	8	24	5	PE	52	13	968.6146	827.6	805.6	391.3
	28	9	24	4	PE	52	13	968.6146	827.6	805.6	389.3
	24	3	28	9	PE	52	12	970.6302	829.6	807.6	345.3
	24	4	28	8	PE	52	12	970.6302	829.6	807.6	343.3
	24	5	28	7	PE	52	12	970.6302	829.6	807.6	341.3
	24	6	28	6	PE	52	12	970.6302	829.6	807.6	339.3
	24	7	28	5	PE	52	12	970.6302	829.6	807.6	337.3
	26	4	26	8	PE	52	12	970.6302	829.6	807.6	371.3
	26	5	26	7	PE	52	12	970.6302	829.6	807.6	369.3
	26	6	26	6	PE	52	12	970.6302	829.6	807.6	367.3
	26	7	26	5	PE	52	12	970.6302	829.6	807.6	365.3
	26	8	26	4	PE	52	12	970.6302	829.6	807.6	363.3
	28	5	24	7	PE	52	12	970.6302	829.6	807.6	397.3
	28	6	24	6	PE	52	12	970.6302	829.6	807.6	395.3
	28	7	24	5	PE	52	12	970.6302	829.6	807.6	393.3
	28	8	24	4	PE	52	12	970.6302	829.6	807.6	391.3
	28	9	24	3	PE	52	12	970.6302	829.6	807.6	389.3
	24	2	28	9	PE	52	11	972.6459	831.6	809.6	347.3
	24	3	28	8	PE	52	11	972.6459	831.6	809.6	345.3
	24	4	28	7	PE	52	11	972.6459	831.6	809.6	343.3
	24	5	28	6	PE	52	11	972.6459	831.6	809.6	341.3
	24	6	28	5	PE	52	11	972.6459	831.6	809.6	339.3
	24	7	28	4	PE	52	11	972.6459	831.6	809.6	337.3
	26	3	26	8	PE	52	11	972.6459	831.6	809.6	373.3
	26	4	26	7	PE	52	11	972.6459	831.6	809.6	371.3
	26	5	26	6	PE	52	11	972.6459	831.6	809.6	369.3
	26	6	26	5	PE	52	11	972.6459	831.6	809.6	367.3
	26	7	26	4	PE	52	11	972.6459	831.6	809.6	365.3
	26	8	26	3	PE	52	11	972.6459	831.6	809.6	363.3
	28	4	24	7	PE	52	11	972.6459	831.6	809.6	399.4
	28	5	24	6	PE	52	11	972.6459	831.6	809.6	397.3
	28	6	24	5	PE	52	11	972.6459	831.6	809.6	395.3
	28	7	24	4	PE	52	11	972.6459	831.6	809.6	393.3
	28	8	24	3	PE	52	11	972.6459	831.6	809.6	391.3
	28	9	24	2	PE	52	11	972.6459	831.6	809.6	389.3
	24	1	28	9	PE	52	10	974.6615	833.6	811.7	349.3
	24	2	28	8	PE	52	10	974.6615	833.6	811.7	347.3
	24	3	28	7	PE	52	10	974.6615	833.6	811.7	345.3
	24	4	28	6	PE	52	10	974.6615	833.6	811.7	343.3
	24	5	28	5	PE	52	10	974.6615	833.6	811.7	341.3
	24	6	28	4	PE	52	10	974.6615	833.6	811.7	339.3
	24	7	28	3	PE	52	10	974.6615	833.6	811.7	337.3
	26	2	26	8	PE	52	10	974.6615	833.6	811.7	375.4
	26	3	26	7	PE	52	10	974.6615	833.6	811.7	373.3
	26	4	26	6	PE	52	10	974.6615	833.6	811.7	371.3
	26	5	26	5	PE	52	10	974.6615	833.6	811.7	369.3
	26	6	26	4	PE	52	10	974.6615	833.6	811.7	367.3
	26	7	26	3	PE	52	10	974.6615	833.6	811.7	365.3
	26	8	26	2	PE	52	10	974.6615	833.6	811.7	363.3
	28	3	24	7	PE	52	10	974.6615	833.6	811.7	401.4
	28	4	24	6	PE	52	10	974.6615	833.6	811.7	399.4
	28	5	24	5	PE	52	10	974.6615	833.6	811.7	397.3
	28	6	24	4	PE	52	10	974.6615	833.6	811.7	395.3
	28	7	24	3	PE	52	10	974.6615	833.6	811.7	393.3
	28	8	24	2	PE	52	10	974.6615	833.6	811.7	391.3
	28	9	24	1	PE	52	10	974.6615	833.6	811.7	389.3
	24	0	28	9	PE	52	9	976.6772	835.7	813.7	351.4
	24	1	28	8	PE	52	9	976.6772	835.7	813.7	349.3
	24	2	28	7	PE	52	9	976.6772	835.7	813.7	347.3
	24	3	28	6	PE	52	9	976.6772	835.7	813.7	345.3
	24	4	28	5	PE	52	9	976.6772	835.7	813.7	343.3
	24	5	28	4	PE	52	9	976.6772	835.7	813.7	341.3
	24	6	28	3	PE	52	9	976.6772	835.7	813.7	339.3
	24	7	28	2	PE	52	9	976.6772	835.7	813.7	337.3
	26	1	26	8	PE	52	9	976.6772	835.7	813.7	377.4
	26	2	26	7	PE	52	9	976.6772	835.7	813.7	375.4
	26	3	26	6	PE	52	9	976.6772	835.7	813.7	373.3
	26	4	26	5	PE	52	9	976.6772	835.7	813.7	371.3
	26	5	26	4	PE	52	9	976.6772	835.7	813.7	369.3
	26	6	26	3	PE	52	9	976.6772	835.7	813.7	367.3
	26	7	26	2	PE	52	9	976.6772	835.7	813.7	365.3
	26	8	26	1	PE	52	9	976.6772	835.7	813.7	363.3
	28	2	24	7	PE	52	9	976.6772	835.7	813.7	403.4
	28	3	24	6	PE	52	9	976.6772	835.7	813.7	401.4
	28	4	24	5	PE	52	9	976.6772	835.7	813.7	399.4
	28	5	24	4	PE	52	9	976.6772	835.7	813.7	397.3
	28	6	24	3	PE	52	9	976.6772	835.7	813.7	395.3
	28	7	24	2	PE	52	9	976.6772	835.7	813.7	393.3
	28	8	24	1	PE	52	9	976.6772	835.7	813.7	391.3
	28	9	24	0	PE	52	9	976.6772	835.7	813.7	389.3
	24	0	28	8	PE	52	8	978.6928	837.7	815.7	351.4
	24	1	28	7	PE	52	8	978.6928	837.7	815.7	349.3
	24	2	28	6	PE	52	8	978.6928	837.7	815.7	347.3
	24	3	28	5	PE	52	8	978.6928	837.7	815.7	345.3
	24	4	28	4	PE	52	8	978.6928	837.7	815.7	343.3
	24	5	28	3	PE	52	8	978.6928	837.7	815.7	341.3
	24	6	28	2	PE	52	8	978.6928	837.7	815.7	339.3
	24	7	28	1	PE	52	8	978.6928	837.7	815.7	337.3
[truncated: 405 more rows]

## Sheet: Table S3
Table S3 Fragmentation library for PE plasmalogens based on characteristic and diagnostic product ions of [M+Na]+ parent ions.
	Plasmalogen sum composition	Parent ion [M+Na]+		m/z of DPI in IT
				Acyl chain SN2 position				Plasmenyl group SN1 position
	PE p 24:0	586.385
	PE p 24:1	584.369		C	DB	m/z		C	DB	m/z
	PE p 24:2	582.354		14	1	209.2		16	0	239.2
	PE p 24:3	580.338		14	0	211.2		16	1	237.2
	PE p 24:4	578.322		16	2	235.2		18	0	267.3
	PE p 24:5	576.307		16	1	237.2		18	1	265.3
	PE p 24:6	574.291		16	0	239.2
	PE p 26:0	614.416		18	3	261.2
	PE p 26:1	612.4		18	2	263.2
	PE p 26:2	610.385		18	1	265.3
	PE p 26:3	608.369		18	0	267.3
	PE p 26:4	606.354		20	5	285.2
	PE p 26:5	604.338		20	4	287.2
	PE p 26:6	602.322		20	3	289.3
	PE p 26:7	600.307		20	2	291.3
	PE p 28:0	642.447		20	1	293.3
	PE p 28:1	640.432		20	0	295.3
	PE p 28:2	638.416		22	6	311.2
	PE p 28:3	636.4		22	5	313.3
	PE p 28:4	634.385		22	4	315.3
	PE p 28:5	632.369		22	3	317.3
	PE p 28:6	630.354		22	2	319.3
	PE p 28:7	628.338		22	1	321.3
	PE p 28:8	626.322		22	0	323.3
	PE p 30:0	670.479		24	7	337.3
	PE p 30:1	668.463		24	6	339.3
	PE p 30:2	666.447		24	5	341.3
	PE p 30:3	664.432		24	4	343.3
	PE p 30:4	662.416		24	3	345.3
	PE p 30:5	660.4		24	2	347.3
	PE p 30:6	658.385		24	1	349.3
	PE p 30:7	656.369		24	0	351.4
	PE p 30:8	654.354		26	8	363.3
	PE p 30:9	652.338		26	7	365.3
	PE p 32:0	698.51		26	6	367.3
	PE p 32:1	696.494		26	5	369.3
	PE p 32:2	694.479		26	4	371.3
	PE p 32:3	692.463		26	3	373.3
	PE p 32:4	690.447		26	2	375.4
	PE p 32:5	688.432		26	1	377.4
	PE p 32:6	686.416		26	0	379.4
	PE p 32:7	684.4		28	9	389.3
	PE p 32:8	682.385		28	8	391.3
	PE p 32:9	680.369		28	7	393.3
	PE p 34:0	726.541		28	6	395.3
	PE p 34:1	724.526		28	5	397.3
	PE p 34:2	722.51		28	4	399.4
	PE p 34:3	720.494		28	3	401.4
	PE p 34:4	718.479		28	2	403.4
	PE p 34:5	716.463		28	1	405.4
	PE p 34:6	714.447		28	0	407.4
	PE p 34:7	712.432
	PE p 34:8	710.416
	PE p 34:9	708.4
	PE p 34:10	706.385
	PE p 36:0	754.573
	PE p 36:1	752.557
	PE p 36:2	750.541
	PE p 36:3	748.526
	PE p 36:4	746.51
	PE p 36:5	744.494
	PE p 36:6	742.479
	PE p 36:7	740.463
	PE p 36:8	738.447
	PE p 36:9	736.432
	PE p 36:10	734.416
	PE p 38:0	782.604
	PE p 38:1	780.588
	PE p 38:2	778.573
	PE p 38:3	776.557
	PE p 38:4	774.541
	PE p 38:5	772.526
	PE p 38:6	770.51
	PE p 38:7	768.494
	PE p 38:8	766.479
	PE p 38:9	764.463
	PE p 38:10	762.447
	PE p 40:0	810.635
	PE p 40:1	808.62
	PE p 40:2	806.604
	PE p 40:3	804.588
	PE p 40:4	802.573
	PE p 40:5	800.557
	PE p 40:6	798.541
	PE p 40:7	796.526
	PE p 40:8	794.51
	PE p 40:9	792.494
	PE p 40:10	790.479
	PE p 40:11	788.463
	PE p 40:12	786.447
	PE p 42:0	838.667
	PE p 42:1	836.651
	PE p 42:2	834.635
	PE p 42:3	832.62
	PE p 42:4	830.604
	PE p 42:5	828.588
	PE p 42:6	826.573
	PE p 42:7	824.557
	PE p 42:8	822.541
	PE p 42:9	820.526
	PE p 42:10	818.51
	PE p 42:11	816.494
	PE p 42:12	814.479
	PE p 42:13	812.463
	PE p 44:0	866.698
	PE p 44:1	864.682
	PE p 44:2	862.667
	PE p 44:3	860.651
	PE p 44:4	858.635
	PE p 44:5	856.62
	PE p 44:6	854.604
	PE p 44:7	852.588
	PE p 44:8	850.573
	PE p 44:9	848.557
	PE p 44:10	846.541
	PE p 44:11	844.526
	PE p 44:12	842.51
	PE p 44:13	840.494
	PE p 44:14	838.479
	PE p 46:0	894.729
	PE p 46:1	892.713
	PE p 46:2	890.698
	PE p 46:3	888.682
	PE p 46:4	886.667
	PE p 46:5	884.651
	PE p 46:6	882.635
	PE p 46:7	880.62
	PE p 46:8	878.604
	PE p 46:9	876.588
	PE p 46:10	874.573
	PE p 46:11	872.557
	PE p 46:12	870.541
	PE p 46:13	868.526
	PE p 46:14	866.51

## Sheet: Table S4
Table S4 Fragmentation library for PC lipids based on characteristic and diagnostic product ions of [M+Na]+ parent ions.
									m/z of product ion in IT
	Acyl chain 1		Acyl chain 2		PC sum composition			Parent Ion	Common product ion			DPI
	C	DB	C	DB				[M+Na]+	PC head Group	[M-182-H]+	[M-182-Na]+	Acyl chain 1	Acyl chain 2
	14	1	14	1	PC	28	2	696.458	147	513.4	491.4	411.2	411.2
	14	0	14	1	PC	28	1	698.474	147	515.4	493.4	413.2	411.2
	14	1	14	0	PC	28	1	698.474	147	515.4	493.4	411.2	413.2
	14	0	14	0	PC	28	0	700.489	147	517.4	495.4	413.2	413.2
	14	1	16	2	PC	30	3	722.474	147	539.4	517.4	411.2	437.2
	16	2	14	1	PC	30	3	722.474	147	539.4	517.4	437.2	411.2
	14	0	16	2	PC	30	2	724.489	147	541.4	519.4	413.2	437.2
	14	1	16	1	PC	30	2	724.489	147	541.4	519.4	411.2	439.2
	16	1	14	1	PC	30	2	724.489	147	541.4	519.4	439.2	411.2
	16	2	14	0	PC	30	2	724.489	147	541.4	519.4	437.2	413.2
	14	0	16	1	PC	30	1	726.505	147	543.4	521.5	413.2	439.2
	14	1	16	0	PC	30	1	726.505	147	543.4	521.5	411.2	441.2
	16	0	14	1	PC	30	1	726.505	147	543.4	521.5	441.2	411.2
	16	1	14	0	PC	30	1	726.505	147	543.4	521.5	439.2	413.2
	14	0	16	0	PC	30	0	728.521	147	545.5	523.5	413.2	441.2
	16	0	14	0	PC	30	0	728.521	147	545.5	523.5	441.2	413.2
	14	1	18	3	PC	32	4	748.489	147	565.4	543.4	411.2	463.2
	16	2	16	2	PC	32	4	748.489	147	565.4	543.4	437.2	437.2
	18	3	14	1	PC	32	4	748.489	147	565.4	543.4	463.2	411.2
	14	0	18	3	PC	32	3	750.505	147	567.4	545.5	413.2	463.2
	14	1	18	2	PC	32	3	750.505	147	567.4	545.5	411.2	465.2
	16	1	16	2	PC	32	3	750.505	147	567.4	545.5	439.2	437.2
	16	2	16	1	PC	32	3	750.505	147	567.4	545.5	437.2	439.2
	18	2	14	1	PC	32	3	750.505	147	567.4	545.5	465.2	411.2
	18	3	14	0	PC	32	3	750.505	147	567.4	545.5	463.2	413.2
	14	0	18	2	PC	32	2	752.521	147	569.5	547.5	413.2	465.2
	14	1	18	1	PC	32	2	752.521	147	569.5	547.5	411.2	467.3
	16	0	16	2	PC	32	2	752.521	147	569.5	547.5	441.2	437.2
	16	1	16	1	PC	32	2	752.521	147	569.5	547.5	439.2	439.2
	16	2	16	0	PC	32	2	752.521	147	569.5	547.5	437.2	441.2
	18	1	14	1	PC	32	2	752.521	147	569.5	547.5	467.3	411.2
	18	2	14	0	PC	32	2	752.521	147	569.5	547.5	465.2	413.2
	14	0	18	1	PC	32	1	754.536	147	571.5	549.5	413.2	467.3
	14	1	18	0	PC	32	1	754.536	147	571.5	549.5	411.2	469.3
	16	0	16	1	PC	32	1	754.536	147	571.5	549.5	441.2	439.2
	16	1	16	0	PC	32	1	754.536	147	571.5	549.5	439.2	441.2
	18	0	14	1	PC	32	1	754.536	147	571.5	549.5	469.3	411.2
	18	1	14	0	PC	32	1	754.536	147	571.5	549.5	467.3	413.2
	14	0	18	0	PC	32	0	756.552	147	573.5	551.5	413.2	469.3
	16	0	16	0	PC	32	0	756.552	147	573.5	551.5	441.2	441.2
	18	0	14	0	PC	32	0	756.552	147	573.5	551.5	469.3	413.2
	14	1	20	5	PC	34	6	772.489	147	589.4	567.4	411.2	487.2
	20	5	14	1	PC	34	6	772.489	147	589.4	567.4	487.2	411.2
	14	0	20	5	PC	34	5	774.505	147	591.4	569.5	413.2	487.2
	14	1	20	4	PC	34	5	774.505	147	591.4	569.5	411.2	489.2
	16	2	18	3	PC	34	5	774.505	147	591.4	569.5	437.2	463.2
	18	3	16	2	PC	34	5	774.505	147	591.4	569.5	463.2	437.2
	20	4	14	1	PC	34	5	774.505	147	591.4	569.5	489.2	411.2
	20	5	14	0	PC	34	5	774.505	147	591.4	569.5	487.2	413.2
	14	0	20	4	PC	34	4	776.521	147	593.5	571.5	413.2	489.2
	14	1	20	3	PC	34	4	776.521	147	593.5	571.5	411.2	491.3
	16	1	18	3	PC	34	4	776.521	147	593.5	571.5	439.2	463.2
	16	2	18	2	PC	34	4	776.521	147	593.5	571.5	437.2	465.2
	18	2	16	2	PC	34	4	776.521	147	593.5	571.5	465.2	437.2
	18	3	16	1	PC	34	4	776.521	147	593.5	571.5	463.2	439.2
	20	3	14	1	PC	34	4	776.521	147	593.5	571.5	491.3	411.2
	20	4	14	0	PC	34	4	776.521	147	593.5	571.5	489.2	413.2
	14	0	20	3	PC	34	3	778.536	147	595.5	573.5	413.2	491.3
	14	1	20	2	PC	34	3	778.536	147	595.5	573.5	411.2	493.3
	16	0	18	3	PC	34	3	778.536	147	595.5	573.5	441.2	463.2
	16	1	18	2	PC	34	3	778.536	147	595.5	573.5	439.2	465.2
	16	2	18	1	PC	34	3	778.536	147	595.5	573.5	437.2	467.3
	18	1	16	2	PC	34	3	778.536	147	595.5	573.5	467.3	437.2
	18	2	16	1	PC	34	3	778.536	147	595.5	573.5	465.2	439.2
	18	3	16	0	PC	34	3	778.536	147	595.5	573.5	463.2	441.2
	20	2	14	1	PC	34	3	778.536	147	595.5	573.5	493.3	411.2
	20	3	14	0	PC	34	3	778.536	147	595.5	573.5	491.3	413.2
	14	0	20	2	PC	34	2	780.552	147	597.5	575.5	413.2	493.3
	14	1	20	1	PC	34	2	780.552	147	597.5	575.5	411.2	495.3
	16	0	18	2	PC	34	2	780.552	147	597.5	575.5	441.2	465.2
	16	1	18	1	PC	34	2	780.552	147	597.5	575.5	439.2	467.3
	16	2	18	0	PC	34	2	780.552	147	597.5	575.5	437.2	469.3
	18	0	16	2	PC	34	2	780.552	147	597.5	575.5	469.3	437.2
	18	1	16	1	PC	34	2	780.552	147	597.5	575.5	467.3	439.2
	18	2	16	0	PC	34	2	780.552	147	597.5	575.5	465.2	441.2
	20	1	14	1	PC	34	2	780.552	147	597.5	575.5	495.3	411.2
	20	2	14	0	PC	34	2	780.552	147	597.5	575.5	493.3	413.2
	14	0	20	1	PC	34	1	782.568	147	599.5	577.5	413.2	495.3
	14	1	20	0	PC	34	1	782.568	147	599.5	577.5	411.2	497.3
	16	0	18	1	PC	34	1	782.568	147	599.5	577.5	441.2	467.3
	16	1	18	0	PC	34	1	782.568	147	599.5	577.5	439.2	469.3
	18	0	16	1	PC	34	1	782.568	147	599.5	577.5	469.3	439.2
	18	1	16	0	PC	34	1	782.568	147	599.5	577.5	467.3	441.2
	20	0	14	1	PC	34	1	782.568	147	599.5	577.5	497.3	411.2
	20	1	14	0	PC	34	1	782.568	147	599.5	577.5	495.3	413.2
	14	0	20	0	PC	34	0	784.583	147	601.5	579.5	413.2	497.3
	16	0	18	0	PC	34	0	784.583	147	601.5	579.5	441.2	469.3
	18	0	16	0	PC	34	0	784.583	147	601.5	579.5	469.3	441.2
	20	0	14	0	PC	34	0	784.583	147	601.5	579.5	497.3	413.2
	14	1	22	6	PC	36	7	798.505	147	615.4	593.5	411.2	513.2
	16	2	20	5	PC	36	7	798.505	147	615.4	593.5	437.2	487.2
	20	5	16	2	PC	36	7	798.505	147	615.4	593.5	487.2	437.2
	22	6	14	1	PC	36	7	798.505	147	615.4	593.5	513.2	411.2
	14	0	22	6	PC	36	6	800.521	147	617.5	595.5	413.2	513.2
	14	1	22	5	PC	36	6	800.521	147	617.5	595.5	411.2	515.3
	16	1	20	5	PC	36	6	800.521	147	617.5	595.5	439.2	487.2
	16	2	20	4	PC	36	6	800.521	147	617.5	595.5	437.2	489.2
	18	3	18	3	PC	36	6	800.521	147	617.5	595.5	463.2	463.2
	20	4	16	2	PC	36	6	800.521	147	617.5	595.5	489.2	437.2
	20	5	16	1	PC	36	6	800.521	147	617.5	595.5	487.2	439.2
	22	5	14	1	PC	36	6	800.521	147	617.5	595.5	515.3	411.2
	22	6	14	0	PC	36	6	800.521	147	617.5	595.5	513.2	413.2
	14	0	22	5	PC	36	5	802.536	147	619.5	597.5	413.2	515.3
	14	1	22	4	PC	36	5	802.536	147	619.5	597.5	411.2	517.3
	16	0	20	5	PC	36	5	802.536	147	619.5	597.5	441.2	487.2
	16	1	20	4	PC	36	5	802.536	147	619.5	597.5	439.2	489.2
	16	2	20	3	PC	36	5	802.536	147	619.5	597.5	437.2	491.3
	18	2	18	3	PC	36	5	802.536	147	619.5	597.5	465.2	463.2
	18	3	18	2	PC	36	5	802.536	147	619.5	597.5	463.2	465.2
	20	3	16	2	PC	36	5	802.536	147	619.5	597.5	491.3	437.2
	20	4	16	1	PC	36	5	802.536	147	619.5	597.5	489.2	439.2
	20	5	16	0	PC	36	5	802.536	147	619.5	597.5	487.2	441.2
	22	4	14	1	PC	36	5	802.536	147	619.5	597.5	517.3	411.2
	22	5	14	0	PC	36	5	802.536	147	619.5	597.5	515.3	413.2
	14	0	22	4	PC	36	4	804.552	147	621.5	599.5	413.2	517.3
	14	1	22	3	PC	36	4	804.552	147	621.5	599.5	411.2	519.3
	16	0	20	4	PC	36	4	804.552	147	621.5	599.5	441.2	489.2
	16	1	20	3	PC	36	4	804.552	147	621.5	599.5	439.2	491.3
	16	2	20	2	PC	36	4	804.552	147	621.5	599.5	437.2	493.3
	18	1	18	3	PC	36	4	804.552	147	621.5	599.5	467.3	463.2
	18	2	18	2	PC	36	4	804.552	147	621.5	599.5	465.2	465.2
	18	3	18	1	PC	36	4	804.552	147	621.5	599.5	463.2	467.3
	20	2	16	2	PC	36	4	804.552	147	621.5	599.5	493.3	437.2
	20	3	16	1	PC	36	4	804.552	147	621.5	599.5	491.3	439.2
	20	4	16	0	PC	36	4	804.552	147	621.5	599.5	489.2	441.2
	22	3	14	1	PC	36	4	804.552	147	621.5	599.5	519.3	411.2
	22	4	14	0	PC	36	4	804.552	147	621.5	599.5	517.3	413.2
	14	0	22	3	PC	36	3	806.568	147	623.5	601.5	413.2	519.3
	14	1	22	2	PC	36	3	806.568	147	623.5	601.5	411.2	521.3
	16	0	20	3	PC	36	3	806.568	147	623.5	601.5	441.2	491.3
	16	1	20	2	PC	36	3	806.568	147	623.5	601.5	439.2	493.3
	16	2	20	1	PC	36	3	806.568	147	623.5	601.5	437.2	495.3
	18	0	18	3	PC	36	3	806.568	147	623.5	601.5	469.3	463.2
	18	1	18	2	PC	36	3	806.568	147	623.5	601.5	467.3	465.2
	18	2	18	1	PC	36	3	806.568	147	623.5	601.5	465.2	467.3
	18	3	18	0	PC	36	3	806.568	147	623.5	601.5	463.2	469.3
	20	1	16	2	PC	36	3	806.568	147	623.5	601.5	495.3	437.2
	20	2	16	1	PC	36	3	806.568	147	623.5	601.5	493.3	439.2
	20	3	16	0	PC	36	3	806.568	147	623.5	601.5	491.3	441.2
	22	2	14	1	PC	36	3	806.568	147	623.5	601.5	521.3	411.2
	22	3	14	0	PC	36	3	806.568	147	623.5	601.5	519.3	413.2
	14	0	22	2	PC	36	2	808.583	147	625.5	603.5	413.2	521.3
	14	1	22	1	PC	36	2	808.583	147	625.5	603.5	411.2	523.3
	16	0	20	2	PC	36	2	808.583	147	625.5	603.5	441.2	493.3
	16	1	20	1	PC	36	2	808.583	147	625.5	603.5	439.2	495.3
	16	2	20	0	PC	36	2	808.583	147	625.5	603.5	437.2	497.3
	18	0	18	2	PC	36	2	808.583	147	625.5	603.5	469.3	465.2
	18	1	18	1	PC	36	2	808.583	147	625.5	603.5	467.3	467.3
	18	2	18	0	PC	36	2	808.583	147	625.5	603.5	465.2	469.3
	20	0	16	2	PC	36	2	808.583	147	625.5	603.5	497.3	437.2
	20	1	16	1	PC	36	2	808.583	147	625.5	603.5	495.3	439.2
	20	2	16	0	PC	36	2	808.583	147	625.5	603.5	493.3	441.2
	22	1	14	1	PC	36	2	808.583	147	625.5	603.5	523.3	411.2
	22	2	14	0	PC	36	2	808.583	147	625.5	603.5	521.3	413.2
	14	0	22	1	PC	36	1	810.599	147	627.5	605.6	413.2	523.3
	14	1	22	0	PC	36	1	810.599	147	627.5	605.6	411.2	525.3
	16	0	20	1	PC	36	1	810.599	147	627.5	605.6	441.2	495.3
	16	1	20	0	PC	36	1	810.599	147	627.5	605.6	439.2	497.3
	18	0	18	1	PC	36	1	810.599	147	627.5	605.6	469.3	467.3
	18	1	18	0	PC	36	1	810.599	147	627.5	605.6	467.3	469.3
	20	0	16	1	PC	36	1	810.599	147	627.5	605.6	497.3	439.2
	20	1	16	0	PC	36	1	810.599	147	627.5	605.6	495.3	441.2
	22	0	14	1	PC	36	1	810.599	147	627.5	605.6	525.3	411.2
	22	1	14	0	PC	36	1	810.599	147	627.5	605.6	523.3	413.2
	14	0	22	0	PC	36	0	812.615	147	629.5	607.6	413.2	525.3
	16	0	20	0	PC	36	0	812.615	147	629.5	607.6	441.2	497.3
	18	0	18	0	PC	36	0	812.615	147	629.5	607.6	469.3	469.3
	20	0	16	0	PC	36	0	812.615	147	629.5	607.6	497.3	441.2
	22	0	14	0	PC	36	0	812.615	147	629.5	607.6	525.3	413.2
	14	1	24	7	PC	38	8	824.521	147	641.5	619.5	411.2	539.3
	16	2	22	6	PC	38	8	824.521	147	641.5	619.5	437.2	513.2
	18	3	20	5	PC	38	8	824.521	147	641.5	619.5	463.2	487.2
	20	5	18	3	PC	38	8	824.521	147	641.5	619.5	487.2	463.2
	22	6	16	2	PC	38	8	824.521	147	641.5	619.5	513.2	437.2
	24	7	14	1	PC	38	8	824.521	147	641.5	619.5	539.3	411.2
	14	0	24	7	PC	38	7	826.536	147	643.5	621.5	413.2	539.3
	14	1	24	6	PC	38	7	826.536	147	643.5	621.5	411.2	541.3
	16	1	22	6	PC	38	7	826.536	147	643.5	621.5	439.2	513.2
	16	2	22	5	PC	38	7	826.536	147	643.5	621.5	437.2	515.3
	18	2	20	5	PC	38	7	826.536	147	643.5	621.5	465.2	487.2
	18	3	20	4	PC	38	7	826.536	147	643.5	621.5	463.2	489.2
	20	4	18	3	PC	38	7	826.536	147	643.5	621.5	489.2	463.2
	20	5	18	2	PC	38	7	826.536	147	643.5	621.5	487.2	465.2
	22	5	16	2	PC	38	7	826.536	147	643.5	621.5	515.3	437.2
	22	6	16	1	PC	38	7	826.536	147	643.5	621.5	513.2	439.2
	24	6	14	1	PC	38	7	826.536	147	643.5	621.5	541.3	411.2
	24	7	14	0	PC	38	7	826.536	147	643.5	621.5	539.3	413.2
	14	0	24	6	PC	38	6	828.552	147	645.5	623.5	413.2	541.3
	14	1	24	5	PC	38	6	828.552	147	645.5	623.5	411.2	543.3
	16	0	22	6	PC	38	6	828.552	147	645.5	623.5	441.2	513.2
	16	1	22	5	PC	38	6	828.552	147	645.5	623.5	439.2	515.3
	16	2	22	4	PC	38	6	828.552	147	645.5	623.5	437.2	517.3
	18	1	20	5	PC	38	6	828.552	147	645.5	623.5	467.3	487.2
	18	2	20	4	PC	38	6	828.552	147	645.5	623.5	465.2	489.2
	18	3	20	3	PC	38	6	828.552	147	645.5	623.5	463.2	491.3
	20	3	18	3	PC	38	6	828.552	147	645.5	623.5	491.3	463.2
	20	4	18	2	PC	38	6	828.552	147	645.5	623.5	489.2	465.2
	20	5	18	1	PC	38	6	828.552	147	645.5	623.5	487.2	467.3
	22	4	16	2	PC	38	6	828.552	147	645.5	623.5	517.3	437.2
	22	5	16	1	PC	38	6	828.552	147	645.5	623.5	515.3	439.2
	22	6	16	0	PC	38	6	828.552	147	645.5	623.5	513.2	441.2
	24	5	14	1	PC	38	6	828.552	147	645.5	623.5	543.3	411.2
	24	6	14	0	PC	38	6	828.552	147	645.5	623.5	541.3	413.2
	14	0	24	5	PC	38	5	830.568	147	647.5	625.5	413.2	543.3
	14	1	24	4	PC	38	5	830.568	147	647.5	625.5	411.2	545.3
	16	0	22	5	PC	38	5	830.568	147	647.5	625.5	441.2	515.3
	16	1	22	4	PC	38	5	830.568	147	647.5	625.5	439.2	517.3
	16	2	22	3	PC	38	5	830.568	147	647.5	625.5	437.2	519.3
	18	0	20	5	PC	38	5	830.568	147	647.5	625.5	469.3	487.2
	18	1	20	4	PC	38	5	830.568	147	647.5	625.5	467.3	489.2
	18	2	20	3	PC	38	5	830.568	147	647.5	625.5	465.2	491.3
	18	3	20	2	PC	38	5	830.568	147	647.5	625.5	463.2	493.3
	20	2	18	3	PC	38	5	830.568	147	647.5	625.5	493.3	463.2
	20	3	18	2	PC	38	5	830.568	147	647.5	625.5	491.3	465.2
	20	4	18	1	PC	38	5	830.568	147	647.5	625.5	489.2	467.3
	20	5	18	0	PC	38	5	830.568	147	647.5	625.5	487.2	469.3
	22	3	16	2	PC	38	5	830.568	147	647.5	625.5	519.3	437.2
	22	4	16	1	PC	38	5	830.568	147	647.5	625.5	517.3	439.2
	22	5	16	0	PC	38	5	830.568	147	647.5	625.5	515.3	441.2
	24	4	14	1	PC	38	5	830.568	147	647.5	625.5	545.3	411.2
	24	5	14	0	PC	38	5	830.568	147	647.5	625.5	543.3	413.2
	14	0	24	4	PC	38	4	832.583	147	649.5	627.5	413.2	545.3
	14	1	24	3	PC	38	4	832.583	147	649.5	627.5	411.2	547.3
	16	0	22	4	PC	38	4	832.583	147	649.5	627.5	441.2	517.3
	16	1	22	3	PC	38	4	832.583	147	649.5	627.5	439.2	519.3
	16	2	22	2	PC	38	4	832.583	147	649.5	627.5	437.2	521.3
	18	0	20	4	PC	38	4	832.583	147	649.5	627.5	469.3	489.2
	18	1	20	3	PC	38	4	832.583	147	649.5	627.5	467.3	491.3
	18	2	20	2	PC	38	4	832.583	147	649.5	627.5	465.2	493.3
	18	3	20	1	PC	38	4	832.583	147	649.5	627.5	463.2	495.3
	20	1	18	3	PC	38	4	832.583	147	649.5	627.5	495.3	463.2
	20	2	18	2	PC	38	4	832.583	147	649.5	627.5	493.3	465.2
	20	3	18	1	PC	38	4	832.583	147	649.5	627.5	491.3	467.3
	20	4	18	0	PC	38	4	832.583	147	649.5	627.5	489.2	469.3
	22	2	16	2	PC	38	4	832.583	147	649.5	627.5	521.3	437.2
	22	3	16	1	PC	38	4	832.583	147	649.5	627.5	519.3	439.2
	22	4	16	0	PC	38	4	832.583	147	649.5	627.5	517.3	441.2
	24	3	14	1	PC	38	4	832.583	147	649.5	627.5	547.3	411.2
	24	4	14	0	PC	38	4	832.583	147	649.5	627.5	545.3	413.2
	14	0	24	3	PC	38	3	834.599	147	651.5	629.6	413.2	547.3
	14	1	24	2	PC	38	3	834.599	147	651.5	629.6	411.2	549.3
	16	0	22	3	PC	38	3	834.599	147	651.5	629.6	441.2	519.3
	16	1	22	2	PC	38	3	834.599	147	651.5	629.6	439.2	521.3
	16	2	22	1	PC	38	3	834.599	147	651.5	629.6	437.2	523.3
	18	0	20	3	PC	38	3	834.599	147	651.5	629.6	469.3	491.3
	18	1	20	2	PC	38	3	834.599	147	651.5	629.6	467.3	493.3
	18	2	20	1	PC	38	3	834.599	147	651.5	629.6	465.2	495.3
	18	3	20	0	PC	38	3	834.599	147	651.5	629.6	463.2	497.3
	20	0	18	3	PC	38	3	834.599	147	651.5	629.6	497.3	463.2
	20	1	18	2	PC	38	3	834.599	147	651.5	629.6	495.3	465.2
	20	2	18	1	PC	38	3	834.599	147	651.5	629.6	493.3	467.3
	20	3	18	0	PC	38	3	834.599	147	651.5	629.6	491.3	469.3
	22	1	16	2	PC	38	3	834.599	147	651.5	629.6	523.3	437.2
	22	2	16	1	PC	38	3	834.599	147	651.5	629.6	521.3	439.2
	22	3	16	0	PC	38	3	834.599	147	651.5	629.6	519.3	441.2
	24	2	14	1	PC	38	3	834.599	147	651.5	629.6	549.3	411.2
	24	3	14	0	PC	38	3	834.599	147	651.5	629.6	547.3	413.2
	14	0	24	2	PC	38	2	836.615	147	653.5	631.6	413.2	549.3
	14	1	24	1	PC	38	2	836.615	147	653.5	631.6	411.2	551.3
	16	0	22	2	PC	38	2	836.615	147	653.5	631.6	441.2	521.3
	16	1	22	1	PC	38	2	836.615	147	653.5	631.6	439.2	523.3
	16	2	22	0	PC	38	2	836.615	147	653.5	631.6	437.2	525.3
	18	0	20	2	PC	38	2	836.615	147	653.5	631.6	469.3	493.3
	18	1	20	1	PC	38	2	836.615	147	653.5	631.6	467.3	495.3
	18	2	20	0	PC	38	2	836.615	147	653.5	631.6	465.2	497.3
	20	0	18	2	PC	38	2	836.615	147	653.5	631.6	497.3	465.2
	20	1	18	1	PC	38	2	836.615	147	653.5	631.6	495.3	467.3
	20	2	18	0	PC	38	2	836.615	147	653.5	631.6	493.3	469.3
	22	0	16	2	PC	38	2	836.615	147	653.5	631.6	525.3	437.2
	22	1	16	1	PC	38	2	836.615	147	653.5	631.6	523.3	439.2
	22	2	16	0	PC	38	2	836.615	147	653.5	631.6	521.3	441.2
	24	1	14	1	PC	38	2	836.615	147	653.5	631.6	551.3	411.2
	24	2	14	0	PC	38	2	836.615	147	653.5	631.6	549.3	413.2
	14	0	24	1	PC	38	1	838.63	147	655.6	633.6	413.2	551.3
	14	1	24	0	PC	38	1	838.63	147	655.6	633.6	411.2	553.4
	16	0	22	1	PC	38	1	838.63	147	655.6	633.6	441.2	523.3
	16	1	22	0	PC	38	1	838.63	147	655.6	633.6	439.2	525.3
	18	0	20	1	PC	38	1	838.63	147	655.6	633.6	469.3	495.3
	18	1	20	0	PC	38	1	838.63	147	655.6	633.6	467.3	497.3
	20	0	18	1	PC	38	1	838.63	147	655.6	633.6	497.3	467.3
	20	1	18	0	PC	38	1	838.63	147	655.6	633.6	495.3	469.3
	22	0	16	1	PC	38	1	838.63	147	655.6	633.6	525.3	439.2
	22	1	16	0	PC	38	1	838.63	147	655.6	633.6	523.3	441.2
	24	0	14	1	PC	38	1	838.63	147	655.6	633.6	553.4	411.2
	24	1	14	0	PC	38	1	838.63	147	655.6	633.6	551.3	413.2
	14	0	24	0	PC	38	0	840.646	147	657.6	635.6	413.2	553.4
	16	0	22	0	PC	38	0	840.646	147	657.6	635.6	441.2	525.3
	18	0	20	0	PC	38	0	840.646	147	657.6	635.6	469.3	497.3
	20	0	18	0	PC	38	0	840.646	147	657.6	635.6	497.3	469.3
	22	0	16	0	PC	38	0	840.646	147	657.6	635.6	525.3	441.2
	24	0	14	0	PC	38	0	840.646	147	657.6	635.6	553.4	413.2
	20	5	20	5	PC	40	10	848.521	147	665.5	643.5	487.2	487.2
	14	1	26	8	PC	40	9	850.536	147	667.5	645.5	411.2	565.3
	16	2	24	7	PC	40	9	850.536	147	667.5	645.5	437.2	539.3
	18	3	22	6	PC	40	9	850.536	147	667.5	645.5	463.2	513.2
	20	4	20	5	PC	40	9	850.536	147	667.5	645.5	489.2	487.2
	20	5	20	4	PC	40	9	850.536	147	667.5	645.5	487.2	489.2
	22	6	18	3	PC	40	9	850.536	147	667.5	645.5	513.2	463.2
	24	7	16	2	PC	40	9	850.536	147	667.5	645.5	539.3	437.2
	26	8	14	1	PC	40	9	850.536	147	667.5	645.5	565.3	411.2
	14	0	26	8	PC	40	8	852.552	147	669.5	647.5	413.2	565.3
	14	1	26	7	PC	40	8	852.552	147	669.5	647.5	411.2	567.3
	16	1	24	7	PC	40	8	852.552	147	669.5	647.5	439.2	539.3
	16	2	24	6	PC	40	8	852.552	147	669.5	647.5	437.2	541.3
	18	2	22	6	PC	40	8	852.552	147	669.5	647.5	465.2	513.2
	18	3	22	5	PC	40	8	852.552	147	669.5	647.5	463.2	515.3
	20	3	20	5	PC	40	8	852.552	147	669.5	647.5	491.3	487.2
	20	4	20	4	PC	40	8	852.552	147	669.5	647.5	489.2	489.2
	20	5	20	3	PC	40	8	852.552	147	669.5	647.5	487.2	491.3
	22	5	18	3	PC	40	8	852.552	147	669.5	647.5	515.3	463.2
	22	6	18	2	PC	40	8	852.552	147	669.5	647.5	513.2	465.2
	24	6	16	2	PC	40	8	852.552	147	669.5	647.5	541.3	437.2
	24	7	16	1	PC	40	8	852.552	147	669.5	647.5	539.3	439.2
	26	7	14	1	PC	40	8	852.552	147	669.5	647.5	567.3	411.2
	26	8	14	0	PC	40	8	852.552	147	669.5	647.5	565.3	413.2
	14	0	26	7	PC	40	7	854.568	147	671.5	649.5	413.2	567.3
	14	1	26	6	PC	40	7	854.568	147	671.5	649.5	411.2	569.3
	16	0	24	7	PC	40	7	854.568	147	671.5	649.5	441.2	539.3
	16	1	24	6	PC	40	7	854.568	147	671.5	649.5	439.2	541.3
	16	2	24	5	PC	40	7	854.568	147	671.5	649.5	437.2	543.3
	18	1	22	6	PC	40	7	854.568	147	671.5	649.5	467.3	513.2
	18	2	22	5	PC	40	7	854.568	147	671.5	649.5	465.2	515.3
	18	3	22	4	PC	40	7	854.568	147	671.5	649.5	463.2	517.3
	20	2	20	5	PC	40	7	854.568	147	671.5	649.5	493.3	487.2
	20	3	20	4	PC	40	7	854.568	147	671.5	649.5	491.3	489.2
	20	4	20	3	PC	40	7	854.568	147	671.5	649.5	489.2	491.3
	20	5	20	2	PC	40	7	854.568	147	671.5	649.5	487.2	493.3
	22	4	18	3	PC	40	7	854.568	147	671.5	649.5	517.3	463.2
	22	5	18	2	PC	40	7	854.568	147	671.5	649.5	515.3	465.2
	22	6	18	1	PC	40	7	854.568	147	671.5	649.5	513.2	467.3
	24	5	16	2	PC	40	7	854.568	147	671.5	649.5	543.3	437.2
	24	6	16	1	PC	40	7	854.568	147	671.5	649.5	541.3	439.2
	24	7	16	0	PC	40	7	854.568	147	671.5	649.5	539.3	441.2
	26	6	14	1	PC	40	7	854.568	147	671.5	649.5	569.3	411.2
	26	7	14	0	PC	40	7	854.568	147	671.5	649.5	567.3	413.2
	14	0	26	6	PC	40	6	856.583	147	673.5	651.5	413.2	569.3
	14	1	26	5	PC	40	6	856.583	147	673.5	651.5	411.2	571.3
	16	0	24	6	PC	40	6	856.583	147	673.5	651.5	441.2	541.3
	16	1	24	5	PC	40	6	856.583	147	673.5	651.5	439.2	543.3
	16	2	24	4	PC	40	6	856.583	147	673.5	651.5	437.2	545.3
	18	0	22	6	PC	40	6	856.583	147	673.5	651.5	469.3	513.2
	18	1	22	5	PC	40	6	856.583	147	673.5	651.5	467.3	515.3
	18	2	22	4	PC	40	6	856.583	147	673.5	651.5	465.2	517.3
	18	3	22	3	PC	40	6	856.583	147	673.5	651.5	463.2	519.3
	20	1	20	5	PC	40	6	856.583	147	673.5	651.5	495.3	487.2
	20	2	20	4	PC	40	6	856.583	147	673.5	651.5	493.3	489.2
	20	3	20	3	PC	40	6	856.583	147	673.5	651.5	491.3	491.3
	20	4	20	2	PC	40	6	856.583	147	673.5	651.5	489.2	493.3
	20	5	20	1	PC	40	6	856.583	147	673.5	651.5	487.2	495.3
	22	3	18	3	PC	40	6	856.583	147	673.5	651.5	519.3	463.2
	22	4	18	2	PC	40	6	856.583	147	673.5	651.5	517.3	465.2
	22	5	18	1	PC	40	6	856.583	147	673.5	651.5	515.3	467.3
	22	6	18	0	PC	40	6	856.583	147	673.5	651.5	513.2	469.3
	24	4	16	2	PC	40	6	856.583	147	673.5	651.5	545.3	437.2
	24	5	16	1	PC	40	6	856.583	147	673.5	651.5	543.3	439.2
	24	6	16	0	PC	40	6	856.583	147	673.5	651.5	541.3	441.2
	26	5	14	1	PC	40	6	856.583	147	673.5	651.5	571.3	411.2
	26	6	14	0	PC	40	6	856.583	147	673.5	651.5	569.3	413.2
	14	0	26	5	PC	40	5	858.599	147	675.5	653.6	413.2	571.3
	14	1	26	4	PC	40	5	858.599	147	675.5	653.6	411.2	573.3
	16	0	24	5	PC	40	5	858.599	147	675.5	653.6	441.2	543.3
	16	1	24	4	PC	40	5	858.599	147	675.5	653.6	439.2	545.3
	16	2	24	3	PC	40	5	858.599	147	675.5	653.6	437.2	547.3
	18	0	22	5	PC	40	5	858.599	147	675.5	653.6	469.3	515.3
	18	1	22	4	PC	40	5	858.599	147	675.5	653.6	467.3	517.3
	18	2	22	3	PC	40	5	858.599	147	675.5	653.6	465.2	519.3
	18	3	22	2	PC	40	5	858.599	147	675.5	653.6	463.2	521.3
	20	0	20	5	PC	40	5	858.599	147	675.5	653.6	497.3	487.2
	20	1	20	4	PC	40	5	858.599	147	675.5	653.6	495.3	489.2
	20	2	20	3	PC	40	5	858.599	147	675.5	653.6	493.3	491.3
	20	3	20	2	PC	40	5	858.599	147	675.5	653.6	491.3	493.3
	20	4	20	1	PC	40	5	858.599	147	675.5	653.6	489.2	495.3
	20	5	20	0	PC	40	5	858.599	147	675.5	653.6	487.2	497.3
	22	2	18	3	PC	40	5	858.599	147	675.5	653.6	521.3	463.2
	22	3	18	2	PC	40	5	858.599	147	675.5	653.6	519.3	465.2
	22	4	18	1	PC	40	5	858.599	147	675.5	653.6	517.3	467.3
	22	5	18	0	PC	40	5	858.599	147	675.5	653.6	515.3	469.3
	24	3	16	2	PC	40	5	858.599	147	675.5	653.6	547.3	437.2
	24	4	16	1	PC	40	5	858.599	147	675.5	653.6	545.3	439.2
	24	5	16	0	PC	40	5	858.599	147	675.5	653.6	543.3	441.2
	26	4	14	1	PC	40	5	858.599	147	675.5	653.6	573.3	411.2
	26	5	14	0	PC	40	5	858.599	147	675.5	653.6	571.3	413.2
	14	0	26	4	PC	40	4	860.615	147	677.5	655.6	413.2	573.3
	14	1	26	3	PC	40	4	860.615	147	677.5	655.6	411.2	575.3
	16	0	24	4	PC	40	4	860.615	147	677.5	655.6	441.2	545.3
	16	1	24	3	PC	40	4	860.615	147	677.5	655.6	439.2	547.3
	16	2	24	2	PC	40	4	860.615	147	677.5	655.6	437.2	549.3
	18	0	22	4	PC	40	4	860.615	147	677.5	655.6	469.3	517.3
	18	1	22	3	PC	40	4	860.615	147	677.5	655.6	467.3	519.3
	18	2	22	2	PC	40	4	860.615	147	677.5	655.6	465.2	521.3
	18	3	22	1	PC	40	4	860.615	147	677.5	655.6	463.2	523.3
	20	0	20	4	PC	40	4	860.615	147	677.5	655.6	497.3	489.2
	20	1	20	3	PC	40	4	860.615	147	677.5	655.6	495.3	491.3
	20	2	20	2	PC	40	4	860.615	147	677.5	655.6	493.3	493.3
	20	3	20	1	PC	40	4	860.615	147	677.5	655.6	491.3	495.3
	20	4	20	0	PC	40	4	860.615	147	677.5	655.6	489.2	497.3
	22	1	18	3	PC	40	4	860.615	147	677.5	655.6	523.3	463.2
	22	2	18	2	PC	40	4	860.615	147	677.5	655.6	521.3	465.2
	22	3	18	1	PC	40	4	860.615	147	677.5	655.6	519.3	467.3
	22	4	18	0	PC	40	4	860.615	147	677.5	655.6	517.3	469.3
	24	2	16	2	PC	40	4	860.615	147	677.5	655.6	549.3	437.2
	24	3	16	1	PC	40	4	860.615	147	677.5	655.6	547.3	439.2
	24	4	16	0	PC	40	4	860.615	147	677.5	655.6	545.3	441.2
	26	3	14	1	PC	40	4	860.615	147	677.5	655.6	575.3	411.2
	26	4	14	0	PC	40	4	860.615	147	677.5	655.6	573.3	413.2
	14	0	26	3	PC	40	3	862.63	147	679.6	657.6	413.2	575.3
	14	1	26	2	PC	40	3	862.63	147	679.6	657.6	411.2	577.4
	16	0	24	3	PC	40	3	862.63	147	679.6	657.6	441.2	547.3
	16	1	24	2	PC	40	3	862.63	147	679.6	657.6	439.2	549.3
	16	2	24	1	PC	40	3	862.63	147	679.6	657.6	437.2	551.3
	18	0	22	3	PC	40	3	862.63	147	679.6	657.6	469.3	519.3
	18	1	22	2	PC	40	3	862.63	147	679.6	657.6	467.3	521.3
	18	2	22	1	PC	40	3	862.63	147	679.6	657.6	465.2	523.3
	18	3	22	0	PC	40	3	862.63	147	679.6	657.6	463.2	525.3
	20	0	20	3	PC	40	3	862.63	147	679.6	657.6	497.3	491.3
	20	1	20	2	PC	40	3	862.63	147	679.6	657.6	495.3	493.3
	20	2	20	1	PC	40	3	862.63	147	679.6	657.6	493.3	495.3
	20	3	20	0	PC	40	3	862.63	147	679.6	657.6	491.3	497.3
	22	0	18	3	PC	40	3	862.63	147	679.6	657.6	525.3	463.2
	22	1	18	2	PC	40	3	862.63	147	679.6	657.6	523.3	465.2
	22	2	18	1	PC	40	3	862.63	147	679.6	657.6	521.3	467.3
	22	3	18	0	PC	40	3	862.63	147	679.6	657.6	519.3	469.3
	24	1	16	2	PC	40	3	862.63	147	679.6	657.6	551.3	437.2
	24	2	16	1	PC	40	3	862.63	147	679.6	657.6	549.3	439.2
	24	3	16	0	PC	40	3	862.63	147	679.6	657.6	547.3	441.2
	26	2	14	1	PC	40	3	862.63	147	679.6	657.6	577.4	411.2
	26	3	14	0	PC	40	3	862.63	147	679.6	657.6	575.3	413.2
	14	0	26	2	PC	40	2	864.646	147	681.6	659.6	413.2	577.4
	14	1	26	1	PC	40	2	864.646	147	681.6	659.6	411.2	579.4
	16	0	24	2	PC	40	2	864.646	147	681.6	659.6	441.2	549.3
	16	1	24	1	PC	40	2	864.646	147	681.6	659.6	439.2	551.3
	16	2	24	0	PC	40	2	864.646	147	681.6	659.6	437.2	553.4
	18	0	22	2	PC	40	2	864.646	147	681.6	659.6	469.3	521.3
	18	1	22	1	PC	40	2	864.646	147	681.6	659.6	467.3	523.3
	18	2	22	0	PC	40	2	864.646	147	681.6	659.6	465.2	525.3
	20	0	20	2	PC	40	2	864.646	147	681.6	659.6	497.3	493.3
	20	1	20	1	PC	40	2	864.646	147	681.6	659.6	495.3	495.3
	20	2	20	0	PC	40	2	864.646	147	681.6	659.6	493.3	497.3
	22	0	18	2	PC	40	2	864.646	147	681.6	659.6	525.3	465.2
	22	1	18	1	PC	40	2	864.646	147	681.6	659.6	523.3	467.3
	22	2	18	0	PC	40	2	864.646	147	681.6	659.6	521.3	469.3
	24	0	16	2	PC	40	2	864.646	147	681.6	659.6	553.4	437.2
	24	1	16	1	PC	40	2	864.646	147	681.6	659.6	551.3	439.2
	24	2	16	0	PC	40	2	864.646	147	681.6	659.6	549.3	441.2
	26	1	14	1	PC	40	2	864.646	147	681.6	659.6	579.4	411.2
	26	2	14	0	PC	40	2	864.646	147	681.6	659.6	577.4	413.2
	14	0	26	1	PC	40	1	866.662	147	683.6	661.6	413.2	579.4
	14	1	26	0	PC	40	1	866.662	147	683.6	661.6	411.2	581.4
	16	0	24	1	PC	40	1	866.662	147	683.6	661.6	441.2	551.3
	16	1	24	0	PC	40	1	866.662	147	683.6	661.6	439.2	553.4
	18	0	22	1	PC	40	1	866.662	147	683.6	661.6	469.3	523.3
	18	1	22	0	PC	40	1	866.662	147	683.6	661.6	467.3	525.3
	20	0	20	1	PC	40	1	866.662	147	683.6	661.6	497.3	495.3
	20	1	20	0	PC	40	1	866.662	147	683.6	661.6	495.3	497.3
	22	0	18	1	PC	40	1	866.662	147	683.6	661.6	525.3	467.3
	22	1	18	0	PC	40	1	866.662	147	683.6	661.6	523.3	469.3
	24	0	16	1	PC	40	1	866.662	147	683.6	661.6	553.4	439.2
	24	1	16	0	PC	40	1	866.662	147	683.6	661.6	551.3	441.2
	26	0	14	1	PC	40	1	866.662	147	683.6	661.6	581.4	411.2
	26	1	14	0	PC	40	1	866.662	147	683.6	661.6	579.4	413.2
	14	0	26	0	PC	40	0	868.677	147	685.6	663.6	413.2	581.4
	16	0	24	0	PC	40	0	868.677	147	685.6	663.6	441.2	553.4
	18	0	22	0	PC	40	0	868.677	147	685.6	663.6	469.3	525.3
	20	0	20	0	PC	40	0	868.677	147	685.6	663.6	497.3	497.3
	22	0	18	0	PC	40	0	868.677	147	685.6	663.6	525.3	469.3
	24	0	16	0	PC	40	0	868.677	147	685.6	663.6	553.4	441.2
	26	0	14	0	PC	40	0	868.677	147	685.6	663.6	581.4	413.2
	20	5	22	6	PC	42	11	874.536	147	691.5	669.5	487.2	513.2
	22	6	20	5	PC	42	11	874.536	147	691.5	669.5	513.2	487.2
	14	1	28	9	PC	42	10	876.552	147	693.5	671.5	411.2	591.3
	16	2	26	8	PC	42	10	876.552	147	693.5	671.5	437.2	565.3
	18	3	24	7	PC	42	10	876.552	147	693.5	671.5	463.2	539.3
	20	4	22	6	PC	42	10	876.552	147	693.5	671.5	489.2	513.2
	20	5	22	5	PC	42	10	876.552	147	693.5	671.5	487.2	515.3
	22	5	20	5	PC	42	10	876.552	147	693.5	671.5	515.3	487.2
	22	6	20	4	PC	42	10	876.552	147	693.5	671.5	513.2	489.2
	24	7	18	3	PC	42	10	876.552	147	693.5	671.5	539.3	463.2
	26	8	16	2	PC	42	10	876.552	147	693.5	671.5	565.3	437.2
	28	9	14	1	PC	42	10	876.552	147	693.5	671.5	591.3	411.2
	14	0	28	9	PC	42	9	878.568	147	695.5	673.5	413.2	591.3
	14	1	28	8	PC	42	9	878.568	147	695.5	673.5	411.2	593.3
	16	1	26	8	PC	42	9	878.568	147	695.5	673.5	439.2	565.3
	16	2	26	7	PC	42	9	878.568	147	695.5	673.5	437.2	567.3
	18	2	24	7	PC	42	9	878.568	147	695.5	673.5	465.2	539.3
	18	3	24	6	PC	42	9	878.568	147	695.5	673.5	463.2	541.3
	20	3	22	6	PC	42	9	878.568	147	695.5	673.5	491.3	513.2
	20	4	22	5	PC	42	9	878.568	147	695.5	673.5	489.2	515.3
	20	5	22	4	PC	42	9	878.568	147	695.5	673.5	487.2	517.3
	22	4	20	5	PC	42	9	878.568	147	695.5	673.5	517.3	487.2
	22	5	20	4	PC	42	9	878.568	147	695.5	673.5	515.3	489.2
	22	6	20	3	PC	42	9	878.568	147	695.5	673.5	513.2	491.3
	24	6	18	3	PC	42	9	878.568	147	695.5	673.5	541.3	463.2
	24	7	18	2	PC	42	9	878.568	147	695.5	673.5	539.3	465.2
	26	7	16	2	PC	42	9	878.568	147	695.5	673.5	567.3	437.2
	26	8	16	1	PC	42	9	878.568	147	695.5	673.5	565.3	439.2
	28	8	14	1	PC	42	9	878.568	147	695.5	673.5	593.3	411.2
	28	9	14	0	PC	42	9	878.568	147	695.5	673.5	591.3	413.2
	14	0	28	8	PC	42	8	880.583	147	697.5	675.5	413.2	593.3
	14	1	28	7	PC	42	8	880.583	147	697.5	675.5	411.2	595.3
	16	0	26	8	PC	42	8	880.583	147	697.5	675.5	441.2	565.3
	16	1	26	7	PC	42	8	880.583	147	697.5	675.5	439.2	567.3
	16	2	26	6	PC	42	8	880.583	147	697.5	675.5	437.2	569.3
	18	1	24	7	PC	42	8	880.583	147	697.5	675.5	467.3	539.3
	18	2	24	6	PC	42	8	880.583	147	697.5	675.5	465.2	541.3
	18	3	24	5	PC	42	8	880.583	147	697.5	675.5	463.2	543.3
	20	2	22	6	PC	42	8	880.583	147	697.5	675.5	493.3	513.2
	20	3	22	5	PC	42	8	880.583	147	697.5	675.5	491.3	515.3
	20	4	22	4	PC	42	8	880.583	147	697.5	675.5	489.2	517.3
	20	5	22	3	PC	42	8	880.583	147	697.5	675.5	487.2	519.3
	22	3	20	5	PC	42	8	880.583	147	697.5	675.5	519.3	487.2
	22	4	20	4	PC	42	8	880.583	147	697.5	675.5	517.3	489.2
	22	5	20	3	PC	42	8	880.583	147	697.5	675.5	515.3	491.3
	22	6	20	2	PC	42	8	880.583	147	697.5	675.5	513.2	493.3
	24	5	18	3	PC	42	8	880.583	147	697.5	675.5	543.3	463.2
	24	6	18	2	PC	42	8	880.583	147	697.5	675.5	541.3	465.2
	24	7	18	1	PC	42	8	880.583	147	697.5	675.5	539.3	467.3
	26	6	16	2	PC	42	8	880.583	147	697.5	675.5	569.3	437.2
	26	7	16	1	PC	42	8	880.583	147	697.5	675.5	567.3	439.2
	26	8	16	0	PC	42	8	880.583	147	697.5	675.5	565.3	441.2
	28	7	14	1	PC	42	8	880.583	147	697.5	675.5	595.3	411.2
	28	8	14	0	PC	42	8	880.583	147	697.5	675.5	593.3	413.2
	14	0	28	7	PC	42	7	882.599	147	699.5	677.6	413.2	595.3
	14	1	28	6	PC	42	7	882.599	147	699.5	677.6	411.2	597.3
	16	0	26	7	PC	42	7	882.599	147	699.5	677.6	441.2	567.3
	16	1	26	6	PC	42	7	882.599	147	699.5	677.6	439.2	569.3
	16	2	26	5	PC	42	7	882.599	147	699.5	677.6	437.2	571.3
	18	0	24	7	PC	42	7	882.599	147	699.5	677.6	469.3	539.3
	18	1	24	6	PC	42	7	882.599	147	699.5	677.6	467.3	541.3
	18	2	24	5	PC	42	7	882.599	147	699.5	677.6	465.2	543.3
	18	3	24	4	PC	42	7	882.599	147	699.5	677.6	463.2	545.3
	20	1	22	6	PC	42	7	882.599	147	699.5	677.6	495.3	513.2
	20	2	22	5	PC	42	7	882.599	147	699.5	677.6	493.3	515.3
	20	3	22	4	PC	42	7	882.599	147	699.5	677.6	491.3	517.3
	20	4	22	3	PC	42	7	882.599	147	699.5	677.6	489.2	519.3
	20	5	22	2	PC	42	7	882.599	147	699.5	677.6	487.2	521.3
	22	2	20	5	PC	42	7	882.599	147	699.5	677.6	521.3	487.2
	22	3	20	4	PC	42	7	882.599	147	699.5	677.6	519.3	489.2
	22	4	20	3	PC	42	7	882.599	147	699.5	677.6	517.3	491.3
	22	5	20	2	PC	42	7	882.599	147	699.5	677.6	515.3	493.3
	22	6	20	1	PC	42	7	882.599	147	699.5	677.6	513.2	495.3
	24	4	18	3	PC	42	7	882.599	147	699.5	677.6	545.3	463.2
	24	5	18	2	PC	42	7	882.599	147	699.5	677.6	543.3	465.2
	24	6	18	1	PC	42	7	882.599	147	699.5	677.6	541.3	467.3
	24	7	18	0	PC	42	7	882.599	147	699.5	677.6	539.3	469.3
	26	5	16	2	PC	42	7	882.599	147	699.5	677.6	571.3	437.2
	26	6	16	1	PC	42	7	882.599	147	699.5	677.6	569.3	439.2
	26	7	16	0	PC	42	7	882.599	147	699.5	677.6	567.3	441.2
	28	6	14	1	PC	42	7	882.599	147	699.5	677.6	597.3	411.2
	28	7	14	0	PC	42	7	882.599	147	699.5	677.6	595.3	413.2
	14	0	28	6	PC	42	6	884.615	147	701.5	679.6	413.2	597.3
	14	1	28	5	PC	42	6	884.615	147	701.5	679.6	411.2	599.3
	16	0	26	6	PC	42	6	884.615	147	701.5	679.6	441.2	569.3
	16	1	26	5	PC	42	6	884.615	147	701.5	679.6	439.2	571.3
	16	2	26	4	PC	42	6	884.615	147	701.5	679.6	437.2	573.3
	18	0	24	6	PC	42	6	884.615	147	701.5	679.6	469.3	541.3
	18	1	24	5	PC	42	6	884.615	147	701.5	679.6	467.3	543.3
	18	2	24	4	PC	42	6	884.615	147	701.5	679.6	465.2	545.3
	18	3	24	3	PC	42	6	884.615	147	701.5	679.6	463.2	547.3
	20	0	22	6	PC	42	6	884.615	147	701.5	679.6	497.3	513.2
	20	1	22	5	PC	42	6	884.615	147	701.5	679.6	495.3	515.3
	20	2	22	4	PC	42	6	884.615	147	701.5	679.6	493.3	517.3
	20	3	22	3	PC	42	6	884.615	147	701.5	679.6	491.3	519.3
	20	4	22	2	PC	42	6	884.615	147	701.5	679.6	489.2	521.3
	20	5	22	1	PC	42	6	884.615	147	701.5	679.6	487.2	523.3
	22	1	20	5	PC	42	6	884.615	147	701.5	679.6	523.3	487.2
	22	2	20	4	PC	42	6	884.615	147	701.5	679.6	521.3	489.2
	22	3	20	3	PC	42	6	884.615	147	701.5	679.6	519.3	491.3
	22	4	20	2	PC	42	6	884.615	147	701.5	679.6	517.3	493.3
	22	5	20	1	PC	42	6	884.615	147	701.5	679.6	515.3	495.3
	22	6	20	0	PC	42	6	884.615	147	701.5	679.6	513.2	497.3
	24	3	18	3	PC	42	6	884.615	147	701.5	679.6	547.3	463.2
	24	4	18	2	PC	42	6	884.615	147	701.5	679.6	545.3	465.2
	24	5	18	1	PC	42	6	884.615	147	701.5	679.6	543.3	467.3
	24	6	18	0	PC	42	6	884.615	147	701.5	679.6	541.3	469.3
	26	4	16	2	PC	42	6	884.615	147	701.5	679.6	573.3	437.2
	26	5	16	1	PC	42	6	884.615	147	701.5	679.6	571.3	439.2
	26	6	16	0	PC	42	6	884.615	147	701.5	679.6	569.3	441.2
	28	5	14	1	PC	42	6	884.615	147	701.5	679.6	599.3	411.2
	28	6	14	0	PC	42	6	884.615	147	701.5	679.6	597.3	413.2
	14	0	28	5	PC	42	5	886.63	147	703.6	681.6	413.2	599.3
	14	1	28	4	PC	42	5	886.63	147	703.6	681.6	411.2	601.4
	16	0	26	5	PC	42	5	886.63	147	703.6	681.6	441.2	571.3
	16	1	26	4	PC	42	5	886.63	147	703.6	681.6	439.2	573.3
	16	2	26	3	PC	42	5	886.63	147	703.6	681.6	437.2	575.3
	18	0	24	5	PC	42	5	886.63	147	703.6	681.6	469.3	543.3
	18	1	24	4	PC	42	5	886.63	147	703.6	681.6	467.3	545.3
	18	2	24	3	PC	42	5	886.63	147	703.6	681.6	465.2	547.3
	18	3	24	2	PC	42	5	886.63	147	703.6	681.6	463.2	549.3
	20	0	22	5	PC	42	5	886.63	147	703.6	681.6	497.3	515.3
	20	1	22	4	PC	42	5	886.63	147	703.6	681.6	495.3	517.3
	20	2	22	3	PC	42	5	886.63	147	703.6	681.6	493.3	519.3
	20	3	22	2	PC	42	5	886.63	147	703.6	681.6	491.3	521.3
	20	4	22	1	PC	42	5	886.63	147	703.6	681.6	489.2	523.3
	20	5	22	0	PC	42	5	886.63	147	703.6	681.6	487.2	525.3
	22	0	20	5	PC	42	5	886.63	147	703.6	681.6	525.3	487.2
	22	1	20	4	PC	42	5	886.63	147	703.6	681.6	523.3	489.2
	22	2	20	3	PC	42	5	886.63	147	703.6	681.6	521.3	491.3
	22	3	20	2	PC	42	5	886.63	147	703.6	681.6	519.3	493.3
	22	4	20	1	PC	42	5	886.63	147	703.6	681.6	517.3	495.3
	22	5	20	0	PC	42	5	886.63	147	703.6	681.6	515.3	497.3
	24	2	18	3	PC	42	5	886.63	147	703.6	681.6	549.3	463.2
	24	3	18	2	PC	42	5	886.63	147	703.6	681.6	547.3	465.2
	24	4	18	1	PC	42	5	886.63	147	703.6	681.6	545.3	467.3
	24	5	18	0	PC	42	5	886.63	147	703.6	681.6	543.3	469.3
	26	3	16	2	PC	42	5	886.63	147	703.6	681.6	575.3	437.2
	26	4	16	1	PC	42	5	886.63	147	703.6	681.6	573.3	439.2
	26	5	16	0	PC	42	5	886.63	147	703.6	681.6	571.3	441.2
	28	4	14	1	PC	42	5	886.63	147	703.6	681.6	601.4	411.2
	28	5	14	0	PC	42	5	886.63	147	703.6	681.6	599.3	413.2
	14	0	28	4	PC	42	4	888.646	147	705.6	683.6	413.2	601.4
	14	1	28	3	PC	42	4	888.646	147	705.6	683.6	411.2	603.4
	16	0	26	4	PC	42	4	888.646	147	705.6	683.6	441.2	573.3
	16	1	26	3	PC	42	4	888.646	147	705.6	683.6	439.2	575.3
	16	2	26	2	PC	42	4	888.646	147	705.6	683.6	437.2	577.4
	18	0	24	4	PC	42	4	888.646	147	705.6	683.6	469.3	545.3
	18	1	24	3	PC	42	4	888.646	147	705.6	683.6	467.3	547.3
	18	2	24	2	PC	42	4	888.646	147	705.6	683.6	465.2	549.3
	18	3	24	1	PC	42	4	888.646	147	705.6	683.6	463.2	551.3
	20	0	22	4	PC	42	4	888.646	147	705.6	683.6	497.3	517.3
	20	1	22	3	PC	42	4	888.646	147	705.6	683.6	495.3	519.3
	20	2	22	2	PC	42	4	888.646	147	705.6	683.6	493.3	521.3
	20	3	22	1	PC	42	4	888.646	147	705.6	683.6	491.3	523.3
	20	4	22	0	PC	42	4	888.646	147	705.6	683.6	489.2	525.3
	22	0	20	4	PC	42	4	888.646	147	705.6	683.6	525.3	489.2
	22	1	20	3	PC	42	4	888.646	147	705.6	683.6	523.3	491.3
	22	2	20	2	PC	42	4	888.646	147	705.6	683.6	521.3	493.3
	22	3	20	1	PC	42	4	888.646	147	705.6	683.6	519.3	495.3
	22	4	20	0	PC	42	4	888.646	147	705.6	683.6	517.3	497.3
	24	1	18	3	PC	42	4	888.646	147	705.6	683.6	551.3	463.2
	24	2	18	2	PC	42	4	888.646	147	705.6	683.6	549.3	465.2
	24	3	18	1	PC	42	4	888.646	147	705.6	683.6	547.3	467.3
	24	4	18	0	PC	42	4	888.646	147	705.6	683.6	545.3	469.3
	26	2	16	2	PC	42	4	888.646	147	705.6	683.6	577.4	437.2
	26	3	16	1	PC	42	4	888.646	147	705.6	683.6	575.3	439.2
	26	4	16	0	PC	42	4	888.646	147	705.6	683.6	573.3	441.2
	28	3	14	1	PC	42	4	888.646	147	705.6	683.6	603.4	411.2
	28	4	14	0	PC	42	4	888.646	147	705.6	683.6	601.4	413.2
	14	0	28	3	PC	42	3	890.662	147	707.6	685.6	413.2	603.4
	14	1	28	2	PC	42	3	890.662	147	707.6	685.6	411.2	605.4
	16	0	26	3	PC	42	3	890.662	147	707.6	685.6	441.2	575.3
	16	1	26	2	PC	42	3	890.662	147	707.6	685.6	439.2	577.4
	16	2	26	1	PC	42	3	890.662	147	707.6	685.6	437.2	579.4
	18	0	24	3	PC	42	3	890.662	147	707.6	685.6	469.3	547.3
	18	1	24	2	PC	42	3	890.662	147	707.6	685.6	467.3	549.3
	18	2	24	1	PC	42	3	890.662	147	707.6	685.6	465.2	551.3
	18	3	24	0	PC	42	3	890.662	147	707.6	685.6	463.2	553.4
	20	0	22	3	PC	42	3	890.662	147	707.6	685.6	497.3	519.3
	20	1	22	2	PC	42	3	890.662	147	707.6	685.6	495.3	521.3
	20	2	22	1	PC	42	3	890.662	147	707.6	685.6	493.3	523.3
	20	3	22	0	PC	42	3	890.662	147	707.6	685.6	491.3	525.3
	22	0	20	3	PC	42	3	890.662	147	707.6	685.6	525.3	491.3
	22	1	20	2	PC	42	3	890.662	147	707.6	685.6	523.3	493.3
	22	2	20	1	PC	42	3	890.662	147	707.6	685.6	521.3	495.3
	22	3	20	0	PC	42	3	890.662	147	707.6	685.6	519.3	497.3
	24	0	18	3	PC	42	3	890.662	147	707.6	685.6	553.4	463.2
	24	1	18	2	PC	42	3	890.662	147	707.6	685.6	551.3	465.2
	24	2	18	1	PC	42	3	890.662	147	707.6	685.6	549.3	467.3
	24	3	18	0	PC	42	3	890.662	147	707.6	685.6	547.3	469.3
	26	1	16	2	PC	42	3	890.662	147	707.6	685.6	579.4	437.2
	26	2	16	1	PC	42	3	890.662	147	707.6	685.6	577.4	439.2
	26	3	16	0	PC	42	3	890.662	147	707.6	685.6	575.3	441.2
	28	2	14	1	PC	42	3	890.662	147	707.6	685.6	605.4	411.2
	28	3	14	0	PC	42	3	890.662	147	707.6	685.6	603.4	413.2
	14	0	28	2	PC	42	2	892.677	147	709.6	687.6	413.2	605.4
	14	1	28	1	PC	42	2	892.677	147	709.6	687.6	411.2	607.4
	16	0	26	2	PC	42	2	892.677	147	709.6	687.6	441.2	577.4
	16	1	26	1	PC	42	2	892.677	147	709.6	687.6	439.2	579.4
	16	2	26	0	PC	42	2	892.677	147	709.6	687.6	437.2	581.4
	18	0	24	2	PC	42	2	892.677	147	709.6	687.6	469.3	549.3
	18	1	24	1	PC	42	2	892.677	147	709.6	687.6	467.3	551.3
	18	2	24	0	PC	42	2	892.677	147	709.6	687.6	465.2	553.4
	20	0	22	2	PC	42	2	892.677	147	709.6	687.6	497.3	521.3
	20	1	22	1	PC	42	2	892.677	147	709.6	687.6	495.3	523.3
	20	2	22	0	PC	42	2	892.677	147	709.6	687.6	493.3	525.3
	22	0	20	2	PC	42	2	892.677	147	709.6	687.6	525.3	493.3
	22	1	20	1	PC	42	2	892.677	147	709.6	687.6	523.3	495.3
	22	2	20	0	PC	42	2	892.677	147	709.6	687.6	521.3	497.3
	24	0	18	2	PC	42	2	892.677	147	709.6	687.6	553.4	465.2
	24	1	18	1	PC	42	2	892.677	147	709.6	687.6	551.3	467.3
	24	2	18	0	PC	42	2	892.677	147	709.6	687.6	549.3	469.3
	26	0	16	2	PC	42	2	892.677	147	709.6	687.6	581.4	437.2
	26	1	16	1	PC	42	2	892.677	147	709.6	687.6	579.4	439.2
	26	2	16	0	PC	42	2	892.677	147	709.6	687.6	577.4	441.2
	28	1	14	1	PC	42	2	892.677	147	709.6	687.6	607.4	411.2
	28	2	14	0	PC	42	2	892.677	147	709.6	687.6	605.4	413.2
	14	0	28	1	PC	42	1	894.693	147	711.6	689.6	413.2	607.4
	14	1	28	0	PC	42	1	894.693	147	711.6	689.6	411.2	609.4
	16	0	26	1	PC	42	1	894.693	147	711.6	689.6	441.2	579.4
	16	1	26	0	PC	42	1	894.693	147	711.6	689.6	439.2	581.4
	18	0	24	1	PC	42	1	894.693	147	711.6	689.6	469.3	551.3
	18	1	24	0	PC	42	1	894.693	147	711.6	689.6	467.3	553.4
	20	0	22	1	PC	42	1	894.693	147	711.6	689.6	497.3	523.3
	20	1	22	0	PC	42	1	894.693	147	711.6	689.6	495.3	525.3
	22	0	20	1	PC	42	1	894.693	147	711.6	689.6	525.3	495.3
	22	1	20	0	PC	42	1	894.693	147	711.6	689.6	523.3	497.3
	24	0	18	1	PC	42	1	894.693	147	711.6	689.6	553.4	467.3
	24	1	18	0	PC	42	1	894.693	147	711.6	689.6	551.3	469.3
	26	0	16	1	PC	42	1	894.693	147	711.6	689.6	581.4	439.2
	26	1	16	0	PC	42	1	894.693	147	711.6	689.6	579.4	441.2
	28	0	14	1	PC	42	1	894.693	147	711.6	689.6	609.4	411.2
	28	1	14	0	PC	42	1	894.693	147	711.6	689.6	607.4	413.2
	14	0	28	0	PC	42	0	896.708	147	713.6	691.7	413.2	609.4
	16	0	26	0	PC	42	0	896.708	147	713.6	691.7	441.2	581.4
	18	0	24	0	PC	42	0	896.708	147	713.6	691.7	469.3	553.4
	20	0	22	0	PC	42	0	896.708	147	713.6	691.7	497.3	525.3
	22	0	20	0	PC	42	0	896.708	147	713.6	691.7	525.3	497.3
	24	0	18	0	PC	42	0	896.708	147	713.6	691.7	553.4	469.3
	26	0	16	0	PC	42	0	896.708	147	713.6	691.7	581.4	441.2
	28	0	14	0	PC	42	0	896.708	147	713.6	691.7	609.4	413.2
	20	5	24	7	PC	44	12	900.552	147	717.5	695.5	487.2	539.3
	22	6	22	6	PC	44	12	900.552	147	717.5	695.5	513.2	513.2
	24	7	20	5	PC	44	12	900.552	147	717.5	695.5	539.3	487.2
	16	2	28	9	PC	44	11	902.568	147	719.5	697.5	437.2	591.3
	18	3	26	8	PC	44	11	902.568	147	719.5	697.5	463.2	565.3
	20	4	24	7	PC	44	11	902.568	147	719.5	697.5	489.2	539.3
	20	5	24	6	PC	44	11	902.568	147	719.5	697.5	487.2	541.3
	22	5	22	6	PC	44	11	902.568	147	719.5	697.5	515.3	513.2
	22	6	22	5	PC	44	11	902.568	147	719.5	697.5	513.2	515.3
	24	6	20	5	PC	44	11	902.568	147	719.5	697.5	541.3	487.2
	24	7	20	4	PC	44	11	902.568	147	719.5	697.5	539.3	489.2
	26	8	18	3	PC	44	11	902.568	147	719.5	697.5	565.3	463.2
	28	9	16	2	PC	44	11	902.568	147	719.5	697.5	591.3	437.2
	16	1	28	9	PC	44	10	904.583	147	721.5	699.5	439.2	591.3
	16	2	28	8	PC	44	10	904.583	147	721.5	699.5	437.2	593.3
	18	2	26	8	PC	44	10	904.583	147	721.5	699.5	465.2	565.3
	18	3	26	7	PC	44	10	904.583	147	721.5	699.5	463.2	567.3
	20	3	24	7	PC	44	10	904.583	147	721.5	699.5	491.3	539.3
	20	4	24	6	PC	44	10	904.583	147	721.5	699.5	489.2	541.3
	20	5	24	5	PC	44	10	904.583	147	721.5	699.5	487.2	543.3
	22	4	22	6	PC	44	10	904.583	147	721.5	699.5	517.3	513.2
	22	5	22	5	PC	44	10	904.583	147	721.5	699.5	515.3	515.3
	22	6	22	4	PC	44	10	904.583	147	721.5	699.5	513.2	517.3
	24	5	20	5	PC	44	10	904.583	147	721.5	699.5	543.3	487.2
	24	6	20	4	PC	44	10	904.583	147	721.5	699.5	541.3	489.2
	24	7	20	3	PC	44	10	904.583	147	721.5	699.5	539.3	491.3
	26	7	18	3	PC	44	10	904.583	147	721.5	699.5	567.3	463.2
	26	8	18	2	PC	44	10	904.583	147	721.5	699.5	565.3	465.2
	28	8	16	2	PC	44	10	904.583	147	721.5	699.5	593.3	437.2
	28	9	16	1	PC	44	10	904.583	147	721.5	699.5	591.3	439.2
	16	0	28	9	PC	44	9	906.599	147	723.5	701.6	441.2	591.3
	16	1	28	8	PC	44	9	906.599	147	723.5	701.6	439.2	593.3
	16	2	28	7	PC	44	9	906.599	147	723.5	701.6	437.2	595.3
	18	1	26	8	PC	44	9	906.599	147	723.5	701.6	467.3	565.3
	18	2	26	7	PC	44	9	906.599	147	723.5	701.6	465.2	567.3
	18	3	26	6	PC	44	9	906.599	147	723.5	701.6	463.2	569.3
	20	2	24	7	PC	44	9	906.599	147	723.5	701.6	493.3	539.3
	20	3	24	6	PC	44	9	906.599	147	723.5	701.6	491.3	541.3
	20	4	24	5	PC	44	9	906.599	147	723.5	701.6	489.2	543.3
	20	5	24	4	PC	44	9	906.599	147	723.5	701.6	487.2	545.3
	22	3	22	6	PC	44	9	906.599	147	723.5	701.6	519.3	513.2
	22	4	22	5	PC	44	9	906.599	147	723.5	701.6	517.3	515.3
	22	5	22	4	PC	44	9	906.599	147	723.5	701.6	515.3	517.3
	22	6	22	3	PC	44	9	906.599	147	723.5	701.6	513.2	519.3
	24	4	20	5	PC	44	9	906.599	147	723.5	701.6	545.3	487.2
	24	5	20	4	PC	44	9	906.599	147	723.5	701.6	543.3	489.2
	24	6	20	3	PC	44	9	906.599	147	723.5	701.6	541.3	491.3
	24	7	20	2	PC	44	9	906.599	147	723.5	701.6	539.3	493.3
	26	6	18	3	PC	44	9	906.599	147	723.5	701.6	569.3	463.2
	26	7	18	2	PC	44	9	906.599	147	723.5	701.6	567.3	465.2
	26	8	18	1	PC	44	9	906.599	147	723.5	701.6	565.3	467.3
	28	7	16	2	PC	44	9	906.599	147	723.5	701.6	595.3	437.2
	28	8	16	1	PC	44	9	906.599	147	723.5	701.6	593.3	439.2
	28	9	16	0	PC	44	9	906.599	147	723.5	701.6	591.3	441.2
	16	0	28	8	PC	44	8	908.615	147	725.5	703.6	441.2	593.3
	16	1	28	7	PC	44	8	908.615	147	725.5	703.6	439.2	595.3
	16	2	28	6	PC	44	8	908.615	147	725.5	703.6	437.2	597.3
	18	0	26	8	PC	44	8	908.615	147	725.5	703.6	469.3	565.3
	18	1	26	7	PC	44	8	908.615	147	725.5	703.6	467.3	567.3
	18	2	26	6	PC	44	8	908.615	147	725.5	703.6	465.2	569.3
	18	3	26	5	PC	44	8	908.615	147	725.5	703.6	463.2	571.3
	20	1	24	7	PC	44	8	908.615	147	725.5	703.6	495.3	539.3
	20	2	24	6	PC	44	8	908.615	147	725.5	703.6	493.3	541.3
	20	3	24	5	PC	44	8	908.615	147	725.5	703.6	491.3	543.3
	20	4	24	4	PC	44	8	908.615	147	725.5	703.6	489.2	545.3
	20	5	24	3	PC	44	8	908.615	147	725.5	703.6	487.2	547.3
	22	2	22	6	PC	44	8	908.615	147	725.5	703.6	521.3	513.2
	22	3	22	5	PC	44	8	908.615	147	725.5	703.6	519.3	515.3
	22	4	22	4	PC	44	8	908.615	147	725.5	703.6	517.3	517.3
	22	5	22	3	PC	44	8	908.615	147	725.5	703.6	515.3	519.3
	22	6	22	2	PC	44	8	908.615	147	725.5	703.6	513.2	521.3
	24	3	20	5	PC	44	8	908.615	147	725.5	703.6	547.3	487.2
	24	4	20	4	PC	44	8	908.615	147	725.5	703.6	545.3	489.2
	24	5	20	3	PC	44	8	908.615	147	725.5	703.6	543.3	491.3
	24	6	20	2	PC	44	8	908.615	147	725.5	703.6	541.3	493.3
	24	7	20	1	PC	44	8	908.615	147	725.5	703.6	539.3	495.3
	26	5	18	3	PC	44	8	908.615	147	725.5	703.6	571.3	463.2
	26	6	18	2	PC	44	8	908.615	147	725.5	703.6	569.3	465.2
	26	7	18	1	PC	44	8	908.615	147	725.5	703.6	567.3	467.3
	26	8	18	0	PC	44	8	908.615	147	725.5	703.6	565.3	469.3
	28	6	16	2	PC	44	8	908.615	147	725.5	703.6	597.3	437.2
	28	7	16	1	PC	44	8	908.615	147	725.5	703.6	595.3	439.2
	28	8	16	0	PC	44	8	908.615	147	725.5	703.6	593.3	441.2
	16	0	28	7	PC	44	7	910.63	147	727.6	705.6	441.2	595.3
	16	1	28	6	PC	44	7	910.63	147	727.6	705.6	439.2	597.3
	16	2	28	5	PC	44	7	910.63	147	727.6	705.6	437.2	599.3
	18	0	26	7	PC	44	7	910.63	147	727.6	705.6	469.3	567.3
	18	1	26	6	PC	44	7	910.63	147	727.6	705.6	467.3	569.3
	18	2	26	5	PC	44	7	910.63	147	727.6	705.6	465.2	571.3
	18	3	26	4	PC	44	7	910.63	147	727.6	705.6	463.2	573.3
	20	0	24	7	PC	44	7	910.63	147	727.6	705.6	497.3	539.3
	20	1	24	6	PC	44	7	910.63	147	727.6	705.6	495.3	541.3
	20	2	24	5	PC	44	7	910.63	147	727.6	705.6	493.3	543.3
	20	3	24	4	PC	44	7	910.63	147	727.6	705.6	491.3	545.3
	20	4	24	3	PC	44	7	910.63	147	727.6	705.6	489.2	547.3
	20	5	24	2	PC	44	7	910.63	147	727.6	705.6	487.2	549.3
	22	1	22	6	PC	44	7	910.63	147	727.6	705.6	523.3	513.2
	22	2	22	5	PC	44	7	910.63	147	727.6	705.6	521.3	515.3
	22	3	22	4	PC	44	7	910.63	147	727.6	705.6	519.3	517.3
	22	4	22	3	PC	44	7	910.63	147	727.6	705.6	517.3	519.3
	22	5	22	2	PC	44	7	910.63	147	727.6	705.6	515.3	521.3
	22	6	22	1	PC	44	7	910.63	147	727.6	705.6	513.2	523.3
	24	2	20	5	PC	44	7	910.63	147	727.6	705.6	549.3	487.2
	24	3	20	4	PC	44	7	910.63	147	727.6	705.6	547.3	489.2
	24	4	20	3	PC	44	7	910.63	147	727.6	705.6	545.3	491.3
	24	5	20	2	PC	44	7	910.63	147	727.6	705.6	543.3	493.3
	24	6	20	1	PC	44	7	910.63	147	727.6	705.6	541.3	495.3
	24	7	20	0	PC	44	7	910.63	147	727.6	705.6	539.3	497.3
	26	4	18	3	PC	44	7	910.63	147	727.6	705.6	573.3	463.2
	26	5	18	2	PC	44	7	910.63	147	727.6	705.6	571.3	465.2
	26	6	18	1	PC	44	7	910.63	147	727.6	705.6	569.3	467.3
	26	7	18	0	PC	44	7	910.63	147	727.6	705.6	567.3	469.3
	28	5	16	2	PC	44	7	910.63	147	727.6	705.6	599.3	437.2
	28	6	16	1	PC	44	7	910.63	147	727.6	705.6	597.3	439.2
	28	7	16	0	PC	44	7	910.63	147	727.6	705.6	595.3	441.2
	16	0	28	6	PC	44	6	912.646	147	729.6	707.6	441.2	597.3
	16	1	28	5	PC	44	6	912.646	147	729.6	707.6	439.2	599.3
	16	2	28	4	PC	44	6	912.646	147	729.6	707.6	437.2	601.4
	18	0	26	6	PC	44	6	912.646	147	729.6	707.6	469.3	569.3
	18	1	26	5	PC	44	6	912.646	147	729.6	707.6	467.3	571.3
	18	2	26	4	PC	44	6	912.646	147	729.6	707.6	465.2	573.3
	18	3	26	3	PC	44	6	912.646	147	729.6	707.6	463.2	575.3
	20	0	24	6	PC	44	6	912.646	147	729.6	707.6	497.3	541.3
	20	1	24	5	PC	44	6	912.646	147	729.6	707.6	495.3	543.3
	20	2	24	4	PC	44	6	912.646	147	729.6	707.6	493.3	545.3
	20	3	24	3	PC	44	6	912.646	147	729.6	707.6	491.3	547.3
	20	4	24	2	PC	44	6	912.646	147	729.6	707.6	489.2	549.3
	20	5	24	1	PC	44	6	912.646	147	729.6	707.6	487.2	551.3
	22	0	22	6	PC	44	6	912.646	147	729.6	707.6	525.3	513.2
	22	1	22	5	PC	44	6	912.646	147	729.6	707.6	523.3	515.3
	22	2	22	4	PC	44	6	912.646	147	729.6	707.6	521.3	517.3
	22	3	22	3	PC	44	6	912.646	147	729.6	707.6	519.3	519.3
	22	4	22	2	PC	44	6	912.646	147	729.6	707.6	517.3	521.3
	22	5	22	1	PC	44	6	912.646	147	729.6	707.6	515.3	523.3
	22	6	22	0	PC	44	6	912.646	147	729.6	707.6	513.2	525.3
	24	1	20	5	PC	44	6	912.646	147	729.6	707.6	551.3	487.2
	24	2	20	4	PC	44	6	912.646	147	729.6	707.6	549.3	489.2
	24	3	20	3	PC	44	6	912.646	147	729.6	707.6	547.3	491.3
	24	4	20	2	PC	44	6	912.646	147	729.6	707.6	545.3	493.3
	24	5	20	1	PC	44	6	912.646	147	729.6	707.6	543.3	495.3
	24	6	20	0	PC	44	6	912.646	147	729.6	707.6	541.3	497.3
	26	3	18	3	PC	44	6	912.646	147	729.6	707.6	575.3	463.2
	26	4	18	2	PC	44	6	912.646	147	729.6	707.6	573.3	465.2
	26	5	18	1	PC	44	6	912.646	147	729.6	707.6	571.3	467.3
	26	6	18	0	PC	44	6	912.646	147	729.6	707.6	569.3	469.3
	28	4	16	2	PC	44	6	912.646	147	729.6	707.6	601.4	437.2
	28	5	16	1	PC	44	6	912.646	147	729.6	707.6	599.3	439.2
	28	6	16	0	PC	44	6	912.646	147	729.6	707.6	597.3	441.2
	16	0	28	5	PC	44	5	914.662	147	731.6	709.6	441.2	599.3
	16	1	28	4	PC	44	5	914.662	147	731.6	709.6	439.2	601.4
	16	2	28	3	PC	44	5	914.662	147	731.6	709.6	437.2	603.4
	18	0	26	5	PC	44	5	914.662	147	731.6	709.6	469.3	571.3
	18	1	26	4	PC	44	5	914.662	147	731.6	709.6	467.3	573.3
	18	2	26	3	PC	44	5	914.662	147	731.6	709.6	465.2	575.3
	18	3	26	2	PC	44	5	914.662	147	731.6	709.6	463.2	577.4
	20	0	24	5	PC	44	5	914.662	147	731.6	709.6	497.3	543.3
	20	1	24	4	PC	44	5	914.662	147	731.6	709.6	495.3	545.3
	20	2	24	3	PC	44	5	914.662	147	731.6	709.6	493.3	547.3
	20	3	24	2	PC	44	5	914.662	147	731.6	709.6	491.3	549.3
	20	4	24	1	PC	44	5	914.662	147	731.6	709.6	489.2	551.3
	20	5	24	0	PC	44	5	914.662	147	731.6	709.6	487.2	553.4
	22	0	22	5	PC	44	5	914.662	147	731.6	709.6	525.3	515.3
	22	1	22	4	PC	44	5	914.662	147	731.6	709.6	523.3	517.3
	22	2	22	3	PC	44	5	914.662	147	731.6	709.6	521.3	519.3
	22	3	22	2	PC	44	5	914.662	147	731.6	709.6	519.3	521.3
	22	4	22	1	PC	44	5	914.662	147	731.6	709.6	517.3	523.3
	22	5	22	0	PC	44	5	914.662	147	731.6	709.6	515.3	525.3
	24	0	20	5	PC	44	5	914.662	147	731.6	709.6	553.4	487.2
	24	1	20	4	PC	44	5	914.662	147	731.6	709.6	551.3	489.2
	24	2	20	3	PC	44	5	914.662	147	731.6	709.6	549.3	491.3
	24	3	20	2	PC	44	5	914.662	147	731.6	709.6	547.3	493.3
	24	4	20	1	PC	44	5	914.662	147	731.6	709.6	545.3	495.3
	24	5	20	0	PC	44	5	914.662	147	731.6	709.6	543.3	497.3
	26	2	18	3	PC	44	5	914.662	147	731.6	709.6	577.4	463.2
	26	3	18	2	PC	44	5	914.662	147	731.6	709.6	575.3	465.2
	26	4	18	1	PC	44	5	914.662	147	731.6	709.6	573.3	467.3
	26	5	18	0	PC	44	5	914.662	147	731.6	709.6	571.3	469.3
	28	3	16	2	PC	44	5	914.662	147	731.6	709.6	603.4	437.2
	28	4	16	1	PC	44	5	914.662	147	731.6	709.6	601.4	439.2
	28	5	16	0	PC	44	5	914.662	147	731.6	709.6	599.3	441.2
	16	0	28	4	PC	44	4	916.677	147	733.6	711.6	441.2	601.4
	16	1	28	3	PC	44	4	916.677	147	733.6	711.6	439.2	603.4
	16	2	28	2	PC	44	4	916.677	147	733.6	711.6	437.2	605.4
	18	0	26	4	PC	44	4	916.677	147	733.6	711.6	469.3	573.3
	18	1	26	3	PC	44	4	916.677	147	733.6	711.6	467.3	575.3
	18	2	26	2	PC	44	4	916.677	147	733.6	711.6	465.2	577.4
	18	3	26	1	PC	44	4	916.677	147	733.6	711.6	463.2	579.4
	20	0	24	4	PC	44	4	916.677	147	733.6	711.6	497.3	545.3
	20	1	24	3	PC	44	4	916.677	147	733.6	711.6	495.3	547.3
	20	2	24	2	PC	44	4	916.677	147	733.6	711.6	493.3	549.3
	20	3	24	1	PC	44	4	916.677	147	733.6	711.6	491.3	551.3
	20	4	24	0	PC	44	4	916.677	147	733.6	711.6	489.2	553.4
	22	0	22	4	PC	44	4	916.677	147	733.6	711.6	525.3	517.3
	22	1	22	3	PC	44	4	916.677	147	733.6	711.6	523.3	519.3
	22	2	22	2	PC	44	4	916.677	147	733.6	711.6	521.3	521.3
	22	3	22	1	PC	44	4	916.677	147	733.6	711.6	519.3	523.3
	22	4	22	0	PC	44	4	916.677	147	733.6	711.6	517.3	525.3
	24	0	20	4	PC	44	4	916.677	147	733.6	711.6	553.4	489.2
	24	1	20	3	PC	44	4	916.677	147	733.6	711.6	551.3	491.3
	24	2	20	2	PC	44	4	916.677	147	733.6	711.6	549.3	493.3
	24	3	20	1	PC	44	4	916.677	147	733.6	711.6	547.3	495.3
	24	4	20	0	PC	44	4	916.677	147	733.6	711.6	545.3	497.3
	26	1	18	3	PC	44	4	916.677	147	733.6	711.6	579.4	463.2
	26	2	18	2	PC	44	4	916.677	147	733.6	711.6	577.4	465.2
	26	3	18	1	PC	44	4	916.677	147	733.6	711.6	575.3	467.3
	26	4	18	0	PC	44	4	916.677	147	733.6	711.6	573.3	469.3
	28	2	16	2	PC	44	4	916.677	147	733.6	711.6	605.4	437.2
	28	3	16	1	PC	44	4	916.677	147	733.6	711.6	603.4	439.2
	28	4	16	0	PC	44	4	916.677	147	733.6	711.6	601.4	441.2
	16	0	28	3	PC	44	3	918.693	147	735.6	713.6	441.2	603.4
	16	1	28	2	PC	44	3	918.693	147	735.6	713.6	439.2	605.4
	16	2	28	1	PC	44	3	918.693	147	735.6	713.6	437.2	607.4
	18	0	26	3	PC	44	3	918.693	147	735.6	713.6	469.3	575.3
	18	1	26	2	PC	44	3	918.693	147	735.6	713.6	467.3	577.4
	18	2	26	1	PC	44	3	918.693	147	735.6	713.6	465.2	579.4
	18	3	26	0	PC	44	3	918.693	147	735.6	713.6	463.2	581.4
	20	0	24	3	PC	44	3	918.693	147	735.6	713.6	497.3	547.3
	20	1	24	2	PC	44	3	918.693	147	735.6	713.6	495.3	549.3
	20	2	24	1	PC	44	3	918.693	147	735.6	713.6	493.3	551.3
	20	3	24	0	PC	44	3	918.693	147	735.6	713.6	491.3	553.4
	22	0	22	3	PC	44	3	918.693	147	735.6	713.6	525.3	519.3
	22	1	22	2	PC	44	3	918.693	147	735.6	713.6	523.3	521.3
	22	2	22	1	PC	44	3	918.693	147	735.6	713.6	521.3	523.3
	22	3	22	0	PC	44	3	918.693	147	735.6	713.6	519.3	525.3
	24	0	20	3	PC	44	3	918.693	147	735.6	713.6	553.4	491.3
	24	1	20	2	PC	44	3	918.693	147	735.6	713.6	551.3	493.3
	24	2	20	1	PC	44	3	918.693	147	735.6	713.6	549.3	495.3
	24	3	20	0	PC	44	3	918.693	147	735.6	713.6	547.3	497.3
	26	0	18	3	PC	44	3	918.693	147	735.6	713.6	581.4	463.2
	26	1	18	2	PC	44	3	918.693	147	735.6	713.6	579.4	465.2
	26	2	18	1	PC	44	3	918.693	147	735.6	713.6	577.4	467.3
	26	3	18	0	PC	44	3	918.693	147	735.6	713.6	575.3	469.3
	28	1	16	2	PC	44	3	918.693	147	735.6	713.6	607.4	437.2
	28	2	16	1	PC	44	3	918.693	147	735.6	713.6	605.4	439.2
	28	3	16	0	PC	44	3	918.693	147	735.6	713.6	603.4	441.2
	16	0	28	2	PC	44	2	920.708	147	737.6	715.7	441.2	605.4
	16	1	28	1	PC	44	2	920.708	147	737.6	715.7	439.2	607.4
	16	2	28	0	PC	44	2	920.708	147	737.6	715.7	437.2	609.4
	18	0	26	2	PC	44	2	920.708	147	737.6	715.7	469.3	577.4
	18	1	26	1	PC	44	2	920.708	147	737.6	715.7	467.3	579.4
	18	2	26	0	PC	44	2	920.708	147	737.6	715.7	465.2	581.4
	20	0	24	2	PC	44	2	920.708	147	737.6	715.7	497.3	549.3
	20	1	24	1	PC	44	2	920.708	147	737.6	715.7	495.3	551.3
	20	2	24	0	PC	44	2	920.708	147	737.6	715.7	493.3	553.4
	22	0	22	2	PC	44	2	920.708	147	737.6	715.7	525.3	521.3
	22	1	22	1	PC	44	2	920.708	147	737.6	715.7	523.3	523.3
	22	2	22	0	PC	44	2	920.708	147	737.6	715.7	521.3	525.3
	24	0	20	2	PC	44	2	920.708	147	737.6	715.7	553.4	493.3
	24	1	20	1	PC	44	2	920.708	147	737.6	715.7	551.3	495.3
	24	2	20	0	PC	44	2	920.708	147	737.6	715.7	549.3	497.3
	26	0	18	2	PC	44	2	920.708	147	737.6	715.7	581.4	465.2
	26	1	18	1	PC	44	2	920.708	147	737.6	715.7	579.4	467.3
	26	2	18	0	PC	44	2	920.708	147	737.6	715.7	577.4	469.3
	28	0	16	2	PC	44	2	920.708	147	737.6	715.7	609.4	437.2
	28	1	16	1	PC	44	2	920.708	147	737.6	715.7	607.4	439.2
	28	2	16	0	PC	44	2	920.708	147	737.6	715.7	605.4	441.2
	16	0	28	1	PC	44	1	922.724	147	739.7	717.7	441.2	607.4
	16	1	28	0	PC	44	1	922.724	147	739.7	717.7	439.2	609.4
	18	0	26	1	PC	44	1	922.724	147	739.7	717.7	469.3	579.4
	18	1	26	0	PC	44	1	922.724	147	739.7	717.7	467.3	581.4
	20	0	24	1	PC	44	1	922.724	147	739.7	717.7	497.3	551.3
	20	1	24	0	PC	44	1	922.724	147	739.7	717.7	495.3	553.4
	22	0	22	1	PC	44	1	922.724	147	739.7	717.7	525.3	523.3
	22	1	22	0	PC	44	1	922.724	147	739.7	717.7	523.3	525.3
	24	0	20	1	PC	44	1	922.724	147	739.7	717.7	553.4	495.3
	24	1	20	0	PC	44	1	922.724	147	739.7	717.7	551.3	497.3
	26	0	18	1	PC	44	1	922.724	147	739.7	717.7	581.4	467.3
	26	1	18	0	PC	44	1	922.724	147	739.7	717.7	579.4	469.3
	28	0	16	1	PC	44	1	922.724	147	739.7	717.7	609.4	439.2
	28	1	16	0	PC	44	1	922.724	147	739.7	717.7	607.4	441.2
	16	0	28	0	PC	44	0	924.74	147	741.7	719.7	441.2	609.4
	18	0	26	0	PC	44	0	924.74	147	741.7	719.7	469.3	581.4
	20	0	24	0	PC	44	0	924.74	147	741.7	719.7	497.3	553.4
	22	0	22	0	PC	44	0	924.74	147	741.7	719.7	525.3	525.3
	24	0	20	0	PC	44	0	924.74	147	741.7	719.7	553.4	497.3
	26	0	18	0	PC	44	0	924.74	147	741.7	719.7	581.4	469.3
	28	0	16	0	PC	44	0	924.74	147	741.7	719.7	609.4	441.2
	20	5	26	8	PC	46	13	926.568	147	743.5	721.5	487.2	565.3
	22	6	24	7	PC	46	13	926.568	147	743.5	721.5	513.2	539.3
	24	7	22	6	PC	46	13	926.568	147	743.5	721.5	539.3	513.2
	26	8	20	5	PC	46	13	926.568	147	743.5	721.5	565.3	487.2
	18	3	28	9	PC	46	12	928.583	147	745.5	723.5	463.2	591.3
	20	4	26	8	PC	46	12	928.583	147	745.5	723.5	489.2	565.3
	20	5	26	7	PC	46	12	928.583	147	745.5	723.5	487.2	567.3
	22	5	24	7	PC	46	12	928.583	147	745.5	723.5	515.3	539.3
	22	6	24	6	PC	46	12	928.583	147	745.5	723.5	513.2	541.3
	24	6	22	6	PC	46	12	928.583	147	745.5	723.5	541.3	513.2
	24	7	22	5	PC	46	12	928.583	147	745.5	723.5	539.3	515.3
	26	7	20	5	PC	46	12	928.583	147	745.5	723.5	567.3	487.2
	26	8	20	4	PC	46	12	928.583	147	745.5	723.5	565.3	489.2
	28	9	18	3	PC	46	12	928.583	147	745.5	723.5	591.3	463.2
	18	2	28	9	PC	46	11	930.599	147	747.5	725.6	465.2	591.3
	18	3	28	8	PC	46	11	930.599	147	747.5	725.6	463.2	593.3
	20	3	26	8	PC	46	11	930.599	147	747.5	725.6	491.3	565.3
	20	4	26	7	PC	46	11	930.599	147	747.5	725.6	489.2	567.3
	20	5	26	6	PC	46	11	930.599	147	747.5	725.6	487.2	569.3
	22	4	24	7	PC	46	11	930.599	147	747.5	725.6	517.3	539.3
	22	5	24	6	PC	46	11	930.599	147	747.5	725.6	515.3	541.3
	22	6	24	5	PC	46	11	930.599	147	747.5	725.6	513.2	543.3
	24	5	22	6	PC	46	11	930.599	147	747.5	725.6	543.3	513.2
	24	6	22	5	PC	46	11	930.599	147	747.5	725.6	541.3	515.3
	24	7	22	4	PC	46	11	930.599	147	747.5	725.6	539.3	517.3
	26	6	20	5	PC	46	11	930.599	147	747.5	725.6	569.3	487.2
	26	7	20	4	PC	46	11	930.599	147	747.5	725.6	567.3	489.2
	26	8	20	3	PC	46	11	930.599	147	747.5	725.6	565.3	491.3
	28	8	18	3	PC	46	11	930.599	147	747.5	725.6	593.3	463.2
	28	9	18	2	PC	46	11	930.599	147	747.5	725.6	591.3	465.2
	18	1	28	9	PC	46	10	932.615	147	749.5	727.6	467.3	591.3
	18	2	28	8	PC	46	10	932.615	147	749.5	727.6	465.2	593.3
	18	3	28	7	PC	46	10	932.615	147	749.5	727.6	463.2	595.3
	20	2	26	8	PC	46	10	932.615	147	749.5	727.6	493.3	565.3
	20	3	26	7	PC	46	10	932.615	147	749.5	727.6	491.3	567.3
	20	4	26	6	PC	46	10	932.615	147	749.5	727.6	489.2	569.3
	20	5	26	5	PC	46	10	932.615	147	749.5	727.6	487.2	571.3
	22	3	24	7	PC	46	10	932.615	147	749.5	727.6	519.3	539.3
	22	4	24	6	PC	46	10	932.615	147	749.5	727.6	517.3	541.3
	22	5	24	5	PC	46	10	932.615	147	749.5	727.6	515.3	543.3
	22	6	24	4	PC	46	10	932.615	147	749.5	727.6	513.2	545.3
	24	4	22	6	PC	46	10	932.615	147	749.5	727.6	545.3	513.2
	24	5	22	5	PC	46	10	932.615	147	749.5	727.6	543.3	515.3
	24	6	22	4	PC	46	10	932.615	147	749.5	727.6	541.3	517.3
	24	7	22	3	PC	46	10	932.615	147	749.5	727.6	539.3	519.3
	26	5	20	5	PC	46	10	932.615	147	749.5	727.6	571.3	487.2
	26	6	20	4	PC	46	10	932.615	147	749.5	727.6	569.3	489.2
	26	7	20	3	PC	46	10	932.615	147	749.5	727.6	567.3	491.3
	26	8	20	2	PC	46	10	932.615	147	749.5	727.6	565.3	493.3
	28	7	18	3	PC	46	10	932.615	147	749.5	727.6	595.3	463.2
	28	8	18	2	PC	46	10	932.615	147	749.5	727.6	593.3	465.2
	28	9	18	1	PC	46	10	932.615	147	749.5	727.6	591.3	467.3
	18	0	28	9	PC	46	9	934.63	147	751.6	729.6	469.3	591.3
	18	1	28	8	PC	46	9	934.63	147	751.6	729.6	467.3	593.3
	18	2	28	7	PC	46	9	934.63	147	751.6	729.6	465.2	595.3
	18	3	28	6	PC	46	9	934.63	147	751.6	729.6	463.2	597.3
	20	1	26	8	PC	46	9	934.63	147	751.6	729.6	495.3	565.3
	20	2	26	7	PC	46	9	934.63	147	751.6	729.6	493.3	567.3
	20	3	26	6	PC	46	9	934.63	147	751.6	729.6	491.3	569.3
	20	4	26	5	PC	46	9	934.63	147	751.6	729.6	489.2	571.3
	20	5	26	4	PC	46	9	934.63	147	751.6	729.6	487.2	573.3
	22	2	24	7	PC	46	9	934.63	147	751.6	729.6	521.3	539.3
	22	3	24	6	PC	46	9	934.63	147	751.6	729.6	519.3	541.3
	22	4	24	5	PC	46	9	934.63	147	751.6	729.6	517.3	543.3
	22	5	24	4	PC	46	9	934.63	147	751.6	729.6	515.3	545.3
	22	6	24	3	PC	46	9	934.63	147	751.6	729.6	513.2	547.3
	24	3	22	6	PC	46	9	934.63	147	751.6	729.6	547.3	513.2
	24	4	22	5	PC	46	9	934.63	147	751.6	729.6	545.3	515.3
	24	5	22	4	PC	46	9	934.63	147	751.6	729.6	543.3	517.3
	24	6	22	3	PC	46	9	934.63	147	751.6	729.6	541.3	519.3
	24	7	22	2	PC	46	9	934.63	147	751.6	729.6	539.3	521.3
	26	4	20	5	PC	46	9	934.63	147	751.6	729.6	573.3	487.2
	26	5	20	4	PC	46	9	934.63	147	751.6	729.6	571.3	489.2
	26	6	20	3	PC	46	9	934.63	147	751.6	729.6	569.3	491.3
	26	7	20	2	PC	46	9	934.63	147	751.6	729.6	567.3	493.3
	26	8	20	1	PC	46	9	934.63	147	751.6	729.6	565.3	495.3
	28	6	18	3	PC	46	9	934.63	147	751.6	729.6	597.3	463.2
	28	7	18	2	PC	46	9	934.63	147	751.6	729.6	595.3	465.2
	28	8	18	1	PC	46	9	934.63	147	751.6	729.6	593.3	467.3
	28	9	18	0	PC	46	9	934.63	147	751.6	729.6	591.3	469.3
	18	0	28	8	PC	46	8	936.646	147	753.6	731.6	469.3	593.3
	18	1	28	7	PC	46	8	936.646	147	753.6	731.6	467.3	595.3
	18	2	28	6	PC	46	8	936.646	147	753.6	731.6	465.2	597.3
	18	3	28	5	PC	46	8	936.646	147	753.6	731.6	463.2	599.3
	20	0	26	8	PC	46	8	936.646	147	753.6	731.6	497.3	565.3
	20	1	26	7	PC	46	8	936.646	147	753.6	731.6	495.3	567.3
	20	2	26	6	PC	46	8	936.646	147	753.6	731.6	493.3	569.3
	20	3	26	5	PC	46	8	936.646	147	753.6	731.6	491.3	571.3
	20	4	26	4	PC	46	8	936.646	147	753.6	731.6	489.2	573.3
	20	5	26	3	PC	46	8	936.646	147	753.6	731.6	487.2	575.3
	22	1	24	7	PC	46	8	936.646	147	753.6	731.6	523.3	539.3
	22	2	24	6	PC	46	8	936.646	147	753.6	731.6	521.3	541.3
	22	3	24	5	PC	46	8	936.646	147	753.6	731.6	519.3	543.3
	22	4	24	4	PC	46	8	936.646	147	753.6	731.6	517.3	545.3
	22	5	24	3	PC	46	8	936.646	147	753.6	731.6	515.3	547.3
	22	6	24	2	PC	46	8	936.646	147	753.6	731.6	513.2	549.3
	24	2	22	6	PC	46	8	936.646	147	753.6	731.6	549.3	513.2
	24	3	22	5	PC	46	8	936.646	147	753.6	731.6	547.3	515.3
	24	4	22	4	PC	46	8	936.646	147	753.6	731.6	545.3	517.3
	24	5	22	3	PC	46	8	936.646	147	753.6	731.6	543.3	519.3
	24	6	22	2	PC	46	8	936.646	147	753.6	731.6	541.3	521.3
	24	7	22	1	PC	46	8	936.646	147	753.6	731.6	539.3	523.3
	26	3	20	5	PC	46	8	936.646	147	753.6	731.6	575.3	487.2
	26	4	20	4	PC	46	8	936.646	147	753.6	731.6	573.3	489.2
	26	5	20	3	PC	46	8	936.646	147	753.6	731.6	571.3	491.3
	26	6	20	2	PC	46	8	936.646	147	753.6	731.6	569.3	493.3
	26	7	20	1	PC	46	8	936.646	147	753.6	731.6	567.3	495.3
	26	8	20	0	PC	46	8	936.646	147	753.6	731.6	565.3	497.3
	28	5	18	3	PC	46	8	936.646	147	753.6	731.6	599.3	463.2
	28	6	18	2	PC	46	8	936.646	147	753.6	731.6	597.3	465.2
	28	7	18	1	PC	46	8	936.646	147	753.6	731.6	595.3	467.3
	28	8	18	0	PC	46	8	936.646	147	753.6	731.6	593.3	469.3
	18	0	28	7	PC	46	7	938.662	147	755.6	733.6	469.3	595.3
	18	1	28	6	PC	46	7	938.662	147	755.6	733.6	467.3	597.3
	18	2	28	5	PC	46	7	938.662	147	755.6	733.6	465.2	599.3
	18	3	28	4	PC	46	7	938.662	147	755.6	733.6	463.2	601.4
	20	0	26	7	PC	46	7	938.662	147	755.6	733.6	497.3	567.3
	20	1	26	6	PC	46	7	938.662	147	755.6	733.6	495.3	569.3
	20	2	26	5	PC	46	7	938.662	147	755.6	733.6	493.3	571.3
	20	3	26	4	PC	46	7	938.662	147	755.6	733.6	491.3	573.3
	20	4	26	3	PC	46	7	938.662	147	755.6	733.6	489.2	575.3
	20	5	26	2	PC	46	7	938.662	147	755.6	733.6	487.2	577.4
	22	0	24	7	PC	46	7	938.662	147	755.6	733.6	525.3	539.3
	22	1	24	6	PC	46	7	938.662	147	755.6	733.6	523.3	541.3
	22	2	24	5	PC	46	7	938.662	147	755.6	733.6	521.3	543.3
	22	3	24	4	PC	46	7	938.662	147	755.6	733.6	519.3	545.3
	22	4	24	3	PC	46	7	938.662	147	755.6	733.6	517.3	547.3
	22	5	24	2	PC	46	7	938.662	147	755.6	733.6	515.3	549.3
	22	6	24	1	PC	46	7	938.662	147	755.6	733.6	513.2	551.3
	24	1	22	6	PC	46	7	938.662	147	755.6	733.6	551.3	513.2
	24	2	22	5	PC	46	7	938.662	147	755.6	733.6	549.3	515.3
	24	3	22	4	PC	46	7	938.662	147	755.6	733.6	547.3	517.3
	24	4	22	3	PC	46	7	938.662	147	755.6	733.6	545.3	519.3
	24	5	22	2	PC	46	7	938.662	147	755.6	733.6	543.3	521.3
	24	6	22	1	PC	46	7	938.662	147	755.6	733.6	541.3	523.3
	24	7	22	0	PC	46	7	938.662	147	755.6	733.6	539.3	525.3
	26	2	20	5	PC	46	7	938.662	147	755.6	733.6	577.4	487.2
	26	3	20	4	PC	46	7	938.662	147	755.6	733.6	575.3	489.2
	26	4	20	3	PC	46	7	938.662	147	755.6	733.6	573.3	491.3
	26	5	20	2	PC	46	7	938.662	147	755.6	733.6	571.3	493.3
	26	6	20	1	PC	46	7	938.662	147	755.6	733.6	569.3	495.3
	26	7	20	0	PC	46	7	938.662	147	755.6	733.6	567.3	497.3
	28	4	18	3	PC	46	7	938.662	147	755.6	733.6	601.4	463.2
	28	5	18	2	PC	46	7	938.662	147	755.6	733.6	599.3	465.2
	28	6	18	1	PC	46	7	938.662	147	755.6	733.6	597.3	467.3
	28	7	18	0	PC	46	7	938.662	147	755.6	733.6	595.3	469.3
	18	0	28	6	PC	46	6	940.677	147	757.6	735.6	469.3	597.3
	18	1	28	5	PC	46	6	940.677	147	757.6	735.6	467.3	599.3
	18	2	28	4	PC	46	6	940.677	147	757.6	735.6	465.2	601.4
	18	3	28	3	PC	46	6	940.677	147	757.6	735.6	463.2	603.4
	20	0	26	6	PC	46	6	940.677	147	757.6	735.6	497.3	569.3
	20	1	26	5	PC	46	6	940.677	147	757.6	735.6	495.3	571.3
	20	2	26	4	PC	46	6	940.677	147	757.6	735.6	493.3	573.3
	20	3	26	3	PC	46	6	940.677	147	757.6	735.6	491.3	575.3
	20	4	26	2	PC	46	6	940.677	147	757.6	735.6	489.2	577.4
	20	5	26	1	PC	46	6	940.677	147	757.6	735.6	487.2	579.4
	22	0	24	6	PC	46	6	940.677	147	757.6	735.6	525.3	541.3
	22	1	24	5	PC	46	6	940.677	147	757.6	735.6	523.3	543.3
	22	2	24	4	PC	46	6	940.677	147	757.6	735.6	521.3	545.3
	22	3	24	3	PC	46	6	940.677	147	757.6	735.6	519.3	547.3
	22	4	24	2	PC	46	6	940.677	147	757.6	735.6	517.3	549.3
	22	5	24	1	PC	46	6	940.677	147	757.6	735.6	515.3	551.3
	22	6	24	0	PC	46	6	940.677	147	757.6	735.6	513.2	553.4
	24	0	22	6	PC	46	6	940.677	147	757.6	735.6	553.4	513.2
	24	1	22	5	PC	46	6	940.677	147	757.6	735.6	551.3	515.3
	24	2	22	4	PC	46	6	940.677	147	757.6	735.6	549.3	517.3
	24	3	22	3	PC	46	6	940.677	147	757.6	735.6	547.3	519.3
	24	4	22	2	PC	46	6	940.677	147	757.6	735.6	545.3	521.3
	24	5	22	1	PC	46	6	940.677	147	757.6	735.6	543.3	523.3
	24	6	22	0	PC	46	6	940.677	147	757.6	735.6	541.3	525.3
	26	1	20	5	PC	46	6	940.677	147	757.6	735.6	579.4	487.2
	26	2	20	4	PC	46	6	940.677	147	757.6	735.6	577.4	489.2
	26	3	20	3	PC	46	6	940.677	147	757.6	735.6	575.3	491.3
	26	4	20	2	PC	46	6	940.677	147	757.6	735.6	573.3	493.3
	26	5	20	1	PC	46	6	940.677	147	757.6	735.6	571.3	495.3
	26	6	20	0	PC	46	6	940.677	147	757.6	735.6	569.3	497.3
	28	3	18	3	PC	46	6	940.677	147	757.6	735.6	603.4	463.2
	28	4	18	2	PC	46	6	940.677	147	757.6	735.6	601.4	465.2
	28	5	18	1	PC	46	6	940.677	147	757.6	735.6	599.3	467.3
	28	6	18	0	PC	46	6	940.677	147	757.6	735.6	597.3	469.3
	18	0	28	5	PC	46	5	942.693	147	759.6	737.6	469.3	599.3
	18	1	28	4	PC	46	5	942.693	147	759.6	737.6	467.3	601.4
	18	2	28	3	PC	46	5	942.693	147	759.6	737.6	465.2	603.4
	18	3	28	2	PC	46	5	942.693	147	759.6	737.6	463.2	605.4
	20	0	26	5	PC	46	5	942.693	147	759.6	737.6	497.3	571.3
	20	1	26	4	PC	46	5	942.693	147	759.6	737.6	495.3	573.3
	20	2	26	3	PC	46	5	942.693	147	759.6	737.6	493.3	575.3
	20	3	26	2	PC	46	5	942.693	147	759.6	737.6	491.3	577.4
	20	4	26	1	PC	46	5	942.693	147	759.6	737.6	489.2	579.4
	20	5	26	0	PC	46	5	942.693	147	759.6	737.6	487.2	581.4
	22	0	24	5	PC	46	5	942.693	147	759.6	737.6	525.3	543.3
	22	1	24	4	PC	46	5	942.693	147	759.6	737.6	523.3	545.3
	22	2	24	3	PC	46	5	942.693	147	759.6	737.6	521.3	547.3
	22	3	24	2	PC	46	5	942.693	147	759.6	737.6	519.3	549.3
	22	4	24	1	PC	46	5	942.693	147	759.6	737.6	517.3	551.3
	22	5	24	0	PC	46	5	942.693	147	759.6	737.6	515.3	553.4
	24	0	22	5	PC	46	5	942.693	147	759.6	737.6	553.4	515.3
	24	1	22	4	PC	46	5	942.693	147	759.6	737.6	551.3	517.3
	24	2	22	3	PC	46	5	942.693	147	759.6	737.6	549.3	519.3
	24	3	22	2	PC	46	5	942.693	147	759.6	737.6	547.3	521.3
	24	4	22	1	PC	46	5	942.693	147	759.6	737.6	545.3	523.3
	24	5	22	0	PC	46	5	942.693	147	759.6	737.6	543.3	525.3
	26	0	20	5	PC	46	5	942.693	147	759.6	737.6	581.4	487.2
	26	1	20	4	PC	46	5	942.693	147	759.6	737.6	579.4	489.2
	26	2	20	3	PC	46	5	942.693	147	759.6	737.6	577.4	491.3
	26	3	20	2	PC	46	5	942.693	147	759.6	737.6	575.3	493.3
	26	4	20	1	PC	46	5	942.693	147	759.6	737.6	573.3	495.3
	26	5	20	0	PC	46	5	942.693	147	759.6	737.6	571.3	497.3
	28	2	18	3	PC	46	5	942.693	147	759.6	737.6	605.4	463.2
	28	3	18	2	PC	46	5	942.693	147	759.6	737.6	603.4	465.2
	28	4	18	1	PC	46	5	942.693	147	759.6	737.6	601.4	467.3
	28	5	18	0	PC	46	5	942.693	147	759.6	737.6	599.3	469.3
	18	0	28	4	PC	46	4	944.708	147	761.6	739.7	469.3	601.4
	18	1	28	3	PC	46	4	944.708	147	761.6	739.7	467.3	603.4
	18	2	28	2	PC	46	4	944.708	147	761.6	739.7	465.2	605.4
	18	3	28	1	PC	46	4	944.708	147	761.6	739.7	463.2	607.4
	20	0	26	4	PC	46	4	944.708	147	761.6	739.7	497.3	573.3
	20	1	26	3	PC	46	4	944.708	147	761.6	739.7	495.3	575.3
	20	2	26	2	PC	46	4	944.708	147	761.6	739.7	493.3	577.4
	20	3	26	1	PC	46	4	944.708	147	761.6	739.7	491.3	579.4
	20	4	26	0	PC	46	4	944.708	147	761.6	739.7	489.2	581.4
	22	0	24	4	PC	46	4	944.708	147	761.6	739.7	525.3	545.3
	22	1	24	3	PC	46	4	944.708	147	761.6	739.7	523.3	547.3
	22	2	24	2	PC	46	4	944.708	147	761.6	739.7	521.3	549.3
	22	3	24	1	PC	46	4	944.708	147	761.6	739.7	519.3	551.3
	22	4	24	0	PC	46	4	944.708	147	761.6	739.7	517.3	553.4
	24	0	22	4	PC	46	4	944.708	147	761.6	739.7	553.4	517.3
	24	1	22	3	PC	46	4	944.708	147	761.6	739.7	551.3	519.3
	24	2	22	2	PC	46	4	944.708	147	761.6	739.7	549.3	521.3
	24	3	22	1	PC	46	4	944.708	147	761.6	739.7	547.3	523.3
	24	4	22	0	PC	46	4	944.708	147	761.6	739.7	545.3	525.3
	26	0	20	4	PC	46	4	944.708	147	761.6	739.7	581.4	489.2
	26	1	20	3	PC	46	4	944.708	147	761.6	739.7	579.4	491.3
	26	2	20	2	PC	46	4	944.708	147	761.6	739.7	577.4	493.3
	26	3	20	1	PC	46	4	944.708	147	761.6	739.7	575.3	495.3
	26	4	20	0	PC	46	4	944.708	147	761.6	739.7	573.3	497.3
	28	1	18	3	PC	46	4	944.708	147	761.6	739.7	607.4	463.2
	28	2	18	2	PC	46	4	944.708	147	761.6	739.7	605.4	465.2
	28	3	18	1	PC	46	4	944.708	147	761.6	739.7	603.4	467.3
	28	4	18	0	PC	46	4	944.708	147	761.6	739.7	601.4	469.3
	18	0	28	3	PC	46	3	946.724	147	763.7	741.7	469.3	603.4
	18	1	28	2	PC	46	3	946.724	147	763.7	741.7	467.3	605.4
	18	2	28	1	PC	46	3	946.724	147	763.7	741.7	465.2	607.4
	18	3	28	0	PC	46	3	946.724	147	763.7	741.7	463.2	609.4
	20	0	26	3	PC	46	3	946.724	147	763.7	741.7	497.3	575.3
	20	1	26	2	PC	46	3	946.724	147	763.7	741.7	495.3	577.4
	20	2	26	1	PC	46	3	946.724	147	763.7	741.7	493.3	579.4
	20	3	26	0	PC	46	3	946.724	147	763.7	741.7	491.3	581.4
	22	0	24	3	PC	46	3	946.724	147	763.7	741.7	525.3	547.3
	22	1	24	2	PC	46	3	946.724	147	763.7	741.7	523.3	549.3
	22	2	24	1	PC	46	3	946.724	147	763.7	741.7	521.3	551.3
	22	3	24	0	PC	46	3	946.724	147	763.7	741.7	519.3	553.4
	24	0	22	3	PC	46	3	946.724	147	763.7	741.7	553.4	519.3
	24	1	22	2	PC	46	3	946.724	147	763.7	741.7	551.3	521.3
	24	2	22	1	PC	46	3	946.724	147	763.7	741.7	549.3	523.3
	24	3	22	0	PC	46	3	946.724	147	763.7	741.7	547.3	525.3
	26	0	20	3	PC	46	3	946.724	147	763.7	741.7	581.4	491.3
	26	1	20	2	PC	46	3	946.724	147	763.7	741.7	579.4	493.3
	26	2	20	1	PC	46	3	946.724	147	763.7	741.7	577.4	495.3
	26	3	20	0	PC	46	3	946.724	147	763.7	741.7	575.3	497.3
	28	0	18	3	PC	46	3	946.724	147	763.7	741.7	609.4	463.2
	28	1	18	2	PC	46	3	946.724	147	763.7	741.7	607.4	465.2
	28	2	18	1	PC	46	3	946.724	147	763.7	741.7	605.4	467.3
	28	3	18	0	PC	46	3	946.724	147	763.7	741.7	603.4	469.3
	18	0	28	2	PC	46	2	948.74	147	765.7	743.7	469.3	605.4
	18	1	28	1	PC	46	2	948.74	147	765.7	743.7	467.3	607.4
	18	2	28	0	PC	46	2	948.74	147	765.7	743.7	465.2	609.4
	20	0	26	2	PC	46	2	948.74	147	765.7	743.7	497.3	577.4
	20	1	26	1	PC	46	2	948.74	147	765.7	743.7	495.3	579.4
	20	2	26	0	PC	46	2	948.74	147	765.7	743.7	493.3	581.4
	22	0	24	2	PC	46	2	948.74	147	765.7	743.7	525.3	549.3
	22	1	24	1	PC	46	2	948.74	147	765.7	743.7	523.3	551.3
	22	2	24	0	PC	46	2	948.74	147	765.7	743.7	521.3	553.4
	24	0	22	2	PC	46	2	948.74	147	765.7	743.7	553.4	521.3
	24	1	22	1	PC	46	2	948.74	147	765.7	743.7	551.3	523.3
	24	2	22	0	PC	46	2	948.74	147	765.7	743.7	549.3	525.3
	26	0	20	2	PC	46	2	948.74	147	765.7	743.7	581.4	493.3
	26	1	20	1	PC	46	2	948.74	147	765.7	743.7	579.4	495.3
	26	2	20	0	PC	46	2	948.74	147	765.7	743.7	577.4	497.3
	28	0	18	2	PC	46	2	948.74	147	765.7	743.7	609.4	465.2
	28	1	18	1	PC	46	2	948.74	147	765.7	743.7	607.4	467.3
	28	2	18	0	PC	46	2	948.74	147	765.7	743.7	605.4	469.3
	18	0	28	1	PC	46	1	950.755	147	767.7	745.7	469.3	607.4
	18	1	28	0	PC	46	1	950.755	147	767.7	745.7	467.3	609.4
	20	0	26	1	PC	46	1	950.755	147	767.7	745.7	497.3	579.4
	20	1	26	0	PC	46	1	950.755	147	767.7	745.7	495.3	581.4
	22	0	24	1	PC	46	1	950.755	147	767.7	745.7	525.3	551.3
	22	1	24	0	PC	46	1	950.755	147	767.7	745.7	523.3	553.4
	24	0	22	1	PC	46	1	950.755	147	767.7	745.7	553.4	523.3
	24	1	22	0	PC	46	1	950.755	147	767.7	745.7	551.3	525.3
	26	0	20	1	PC	46	1	950.755	147	767.7	745.7	581.4	495.3
	26	1	20	0	PC	46	1	950.755	147	767.7	745.7	579.4	497.3
	28	0	18	1	PC	46	1	950.755	147	767.7	745.7	609.4	467.3
	28	1	18	0	PC	46	1	950.755	147	767.7	745.7	607.4	469.3
	20	5	28	9	PC	48	14	952.583	147	769.5	747.5	487.2	591.3
	22	6	26	8	PC	48	14	952.583	147	769.5	747.5	513.2	565.3
	24	7	24	7	PC	48	14	952.583	147	769.5	747.5	539.3	539.3
	26	8	22	6	PC	48	14	952.583	147	769.5	747.5	565.3	513.2
	28	9	20	5	PC	48	14	952.583	147	769.5	747.5	591.3	487.2
	18	0	28	0	PC	46	0	952.771	147	769.7	747.7	469.3	609.4
	20	0	26	0	PC	46	0	952.771	147	769.7	747.7	497.3	581.4
	22	0	24	0	PC	46	0	952.771	147	769.7	747.7	525.3	553.4
	24	0	22	0	PC	46	0	952.771	147	769.7	747.7	553.4	525.3
	26	0	20	0	PC	46	0	952.771	147	769.7	747.7	581.4	497.3
	28	0	18	0	PC	46	0	952.771	147	769.7	747.7	609.4	469.3
	20	4	28	9	PC	48	13	954.599	147	771.5	749.6	489.2	591.3
	20	5	28	8	PC	48	13	954.599	147	771.5	749.6	487.2	593.3
	22	5	26	8	PC	48	13	954.599	147	771.5	749.6	515.3	565.3
	22	6	26	7	PC	48	13	954.599	147	771.5	749.6	513.2	567.3
	24	6	24	7	PC	48	13	954.599	147	771.5	749.6	541.3	539.3
	24	7	24	6	PC	48	13	954.599	147	771.5	749.6	539.3	541.3
	26	7	22	6	PC	48	13	954.599	147	771.5	749.6	567.3	513.2
	26	8	22	5	PC	48	13	954.599	147	771.5	749.6	565.3	515.3
	28	8	20	5	PC	48	13	954.599	147	771.5	749.6	593.3	487.2
	28	9	20	4	PC	48	13	954.599	147	771.5	749.6	591.3	489.2
	20	3	28	9	PC	48	12	956.615	147	773.5	751.6	491.3	591.3
	20	4	28	8	PC	48	12	956.615	147	773.5	751.6	489.2	593.3
	20	5	28	7	PC	48	12	956.615	147	773.5	751.6	487.2	595.3
	22	4	26	8	PC	48	12	956.615	147	773.5	751.6	517.3	565.3
	22	5	26	7	PC	48	12	956.615	147	773.5	751.6	515.3	567.3
	22	6	26	6	PC	48	12	956.615	147	773.5	751.6	513.2	569.3
	24	5	24	7	PC	48	12	956.615	147	773.5	751.6	543.3	539.3
	24	6	24	6	PC	48	12	956.615	147	773.5	751.6	541.3	541.3
	24	7	24	5	PC	48	12	956.615	147	773.5	751.6	539.3	543.3
	26	6	22	6	PC	48	12	956.615	147	773.5	751.6	569.3	513.2
	26	7	22	5	PC	48	12	956.615	147	773.5	751.6	567.3	515.3
	26	8	22	4	PC	48	12	956.615	147	773.5	751.6	565.3	517.3
	28	7	20	5	PC	48	12	956.615	147	773.5	751.6	595.3	487.2
	28	8	20	4	PC	48	12	956.615	147	773.5	751.6	593.3	489.2
	28	9	20	3	PC	48	12	956.615	147	773.5	751.6	591.3	491.3
	20	2	28	9	PC	48	11	958.63	147	775.6	753.6	493.3	591.3
	20	3	28	8	PC	48	11	958.63	147	775.6	753.6	491.3	593.3
	20	4	28	7	PC	48	11	958.63	147	775.6	753.6	489.2	595.3
	20	5	28	6	PC	48	11	958.63	147	775.6	753.6	487.2	597.3
	22	3	26	8	PC	48	11	958.63	147	775.6	753.6	519.3	565.3
	22	4	26	7	PC	48	11	958.63	147	775.6	753.6	517.3	567.3
	22	5	26	6	PC	48	11	958.63	147	775.6	753.6	515.3	569.3
	22	6	26	5	PC	48	11	958.63	147	775.6	753.6	513.2	571.3
	24	4	24	7	PC	48	11	958.63	147	775.6	753.6	545.3	539.3
	24	5	24	6	PC	48	11	958.63	147	775.6	753.6	543.3	541.3
	24	6	24	5	PC	48	11	958.63	147	775.6	753.6	541.3	543.3
	24	7	24	4	PC	48	11	958.63	147	775.6	753.6	539.3	545.3
	26	5	22	6	PC	48	11	958.63	147	775.6	753.6	571.3	513.2
	26	6	22	5	PC	48	11	958.63	147	775.6	753.6	569.3	515.3
	26	7	22	4	PC	48	11	958.63	147	775.6	753.6	567.3	517.3
	26	8	22	3	PC	48	11	958.63	147	775.6	753.6	565.3	519.3
	28	6	20	5	PC	48	11	958.63	147	775.6	753.6	597.3	487.2
	28	7	20	4	PC	48	11	958.63	147	775.6	753.6	595.3	489.2
	28	8	20	3	PC	48	11	958.63	147	775.6	753.6	593.3	491.3
	28	9	20	2	PC	48	11	958.63	147	775.6	753.6	591.3	493.3
	20	1	28	9	PC	48	10	960.646	147	777.6	755.6	495.3	591.3
	20	2	28	8	PC	48	10	960.646	147	777.6	755.6	493.3	593.3
	20	3	28	7	PC	48	10	960.646	147	777.6	755.6	491.3	595.3
	20	4	28	6	PC	48	10	960.646	147	777.6	755.6	489.2	597.3
	20	5	28	5	PC	48	10	960.646	147	777.6	755.6	487.2	599.3
	22	2	26	8	PC	48	10	960.646	147	777.6	755.6	521.3	565.3
	22	3	26	7	PC	48	10	960.646	147	777.6	755.6	519.3	567.3
	22	4	26	6	PC	48	10	960.646	147	777.6	755.6	517.3	569.3
	22	5	26	5	PC	48	10	960.646	147	777.6	755.6	515.3	571.3
	22	6	26	4	PC	48	10	960.646	147	777.6	755.6	513.2	573.3
	24	3	24	7	PC	48	10	960.646	147	777.6	755.6	547.3	539.3
	24	4	24	6	PC	48	10	960.646	147	777.6	755.6	545.3	541.3
	24	5	24	5	PC	48	10	960.646	147	777.6	755.6	543.3	543.3
	24	6	24	4	PC	48	10	960.646	147	777.6	755.6	541.3	545.3
	24	7	24	3	PC	48	10	960.646	147	777.6	755.6	539.3	547.3
	26	4	22	6	PC	48	10	960.646	147	777.6	755.6	573.3	513.2
	26	5	22	5	PC	48	10	960.646	147	777.6	755.6	571.3	515.3
	26	6	22	4	PC	48	10	960.646	147	777.6	755.6	569.3	517.3
	26	7	22	3	PC	48	10	960.646	147	777.6	755.6	567.3	519.3
	26	8	22	2	PC	48	10	960.646	147	777.6	755.6	565.3	521.3
	28	5	20	5	PC	48	10	960.646	147	777.6	755.6	599.3	487.2
	28	6	20	4	PC	48	10	960.646	147	777.6	755.6	597.3	489.2
	28	7	20	3	PC	48	10	960.646	147	777.6	755.6	595.3	491.3
	28	8	20	2	PC	48	10	960.646	147	777.6	755.6	593.3	493.3
	28	9	20	1	PC	48	10	960.646	147	777.6	755.6	591.3	495.3
	20	0	28	9	PC	48	9	962.662	147	779.6	757.6	497.3	591.3
	20	1	28	8	PC	48	9	962.662	147	779.6	757.6	495.3	593.3
	20	2	28	7	PC	48	9	962.662	147	779.6	757.6	493.3	595.3
	20	3	28	6	PC	48	9	962.662	147	779.6	757.6	491.3	597.3
	20	4	28	5	PC	48	9	962.662	147	779.6	757.6	489.2	599.3
	20	5	28	4	PC	48	9	962.662	147	779.6	757.6	487.2	601.4
	22	1	26	8	PC	48	9	962.662	147	779.6	757.6	523.3	565.3
	22	2	26	7	PC	48	9	962.662	147	779.6	757.6	521.3	567.3
	22	3	26	6	PC	48	9	962.662	147	779.6	757.6	519.3	569.3
	22	4	26	5	PC	48	9	962.662	147	779.6	757.6	517.3	571.3
	22	5	26	4	PC	48	9	962.662	147	779.6	757.6	515.3	573.3
	22	6	26	3	PC	48	9	962.662	147	779.6	757.6	513.2	575.3
	24	2	24	7	PC	48	9	962.662	147	779.6	757.6	549.3	539.3
	24	3	24	6	PC	48	9	962.662	147	779.6	757.6	547.3	541.3
	24	4	24	5	PC	48	9	962.662	147	779.6	757.6	545.3	543.3
	24	5	24	4	PC	48	9	962.662	147	779.6	757.6	543.3	545.3
	24	6	24	3	PC	48	9	962.662	147	779.6	757.6	541.3	547.3
	24	7	24	2	PC	48	9	962.662	147	779.6	757.6	539.3	549.3
	26	3	22	6	PC	48	9	962.662	147	779.6	757.6	575.3	513.2
	26	4	22	5	PC	48	9	962.662	147	779.6	757.6	573.3	515.3
	26	5	22	4	PC	48	9	962.662	147	779.6	757.6	571.3	517.3
	26	6	22	3	PC	48	9	962.662	147	779.6	757.6	569.3	519.3
	26	7	22	2	PC	48	9	962.662	147	779.6	757.6	567.3	521.3
	26	8	22	1	PC	48	9	962.662	147	779.6	757.6	565.3	523.3
	28	4	20	5	PC	48	9	962.662	147	779.6	757.6	601.4	487.2
	28	5	20	4	PC	48	9	962.662	147	779.6	757.6	599.3	489.2
	28	6	20	3	PC	48	9	962.662	147	779.6	757.6	597.3	491.3
	28	7	20	2	PC	48	9	962.662	147	779.6	757.6	595.3	493.3
	28	8	20	1	PC	48	9	962.662	147	779.6	757.6	593.3	495.3
	28	9	20	0	PC	48	9	962.662	147	779.6	757.6	591.3	497.3
	20	0	28	8	PC	48	8	964.677	147	781.6	759.6	497.3	593.3
	20	1	28	7	PC	48	8	964.677	147	781.6	759.6	495.3	595.3
	20	2	28	6	PC	48	8	964.677	147	781.6	759.6	493.3	597.3
	20	3	28	5	PC	48	8	964.677	147	781.6	759.6	491.3	599.3
	20	4	28	4	PC	48	8	964.677	147	781.6	759.6	489.2	601.4
	20	5	28	3	PC	48	8	964.677	147	781.6	759.6	487.2	603.4
	22	0	26	8	PC	48	8	964.677	147	781.6	759.6	525.3	565.3
	22	1	26	7	PC	48	8	964.677	147	781.6	759.6	523.3	567.3
	22	2	26	6	PC	48	8	964.677	147	781.6	759.6	521.3	569.3
	22	3	26	5	PC	48	8	964.677	147	781.6	759.6	519.3	571.3
	22	4	26	4	PC	48	8	964.677	147	781.6	759.6	517.3	573.3
	22	5	26	3	PC	48	8	964.677	147	781.6	759.6	515.3	575.3
	22	6	26	2	PC	48	8	964.677	147	781.6	759.6	513.2	577.4
	24	1	24	7	PC	48	8	964.677	147	781.6	759.6	551.3	539.3
	24	2	24	6	PC	48	8	964.677	147	781.6	759.6	549.3	541.3
	24	3	24	5	PC	48	8	964.677	147	781.6	759.6	547.3	543.3
	24	4	24	4	PC	48	8	964.677	147	781.6	759.6	545.3	545.3
	24	5	24	3	PC	48	8	964.677	147	781.6	759.6	543.3	547.3
	24	6	24	2	PC	48	8	964.677	147	781.6	759.6	541.3	549.3
	24	7	24	1	PC	48	8	964.677	147	781.6	759.6	539.3	551.3
	26	2	22	6	PC	48	8	964.677	147	781.6	759.6	577.4	513.2
	26	3	22	5	PC	48	8	964.677	147	781.6	759.6	575.3	515.3
	26	4	22	4	PC	48	8	964.677	147	781.6	759.6	573.3	517.3
	26	5	22	3	PC	48	8	964.677	147	781.6	759.6	571.3	519.3
	26	6	22	2	PC	48	8	964.677	147	781.6	759.6	569.3	521.3
	26	7	22	1	PC	48	8	964.677	147	781.6	759.6	567.3	523.3
	26	8	22	0	PC	48	8	964.677	147	781.6	759.6	565.3	525.3
	28	3	20	5	PC	48	8	964.677	147	781.6	759.6	603.4	487.2
	28	4	20	4	PC	48	8	964.677	147	781.6	759.6	601.4	489.2
	28	5	20	3	PC	48	8	964.677	147	781.6	759.6	599.3	491.3
	28	6	20	2	PC	48	8	964.677	147	781.6	759.6	597.3	493.3
	28	7	20	1	PC	48	8	964.677	147	781.6	759.6	595.3	495.3
	28	8	20	0	PC	48	8	964.677	147	781.6	759.6	593.3	497.3
	20	0	28	7	PC	48	7	966.693	147	783.6	761.6	497.3	595.3
	20	1	28	6	PC	48	7	966.693	147	783.6	761.6	495.3	597.3
	20	2	28	5	PC	48	7	966.693	147	783.6	761.6	493.3	599.3
	20	3	28	4	PC	48	7	966.693	147	783.6	761.6	491.3	601.4
	20	4	28	3	PC	48	7	966.693	147	783.6	761.6	489.2	603.4
	20	5	28	2	PC	48	7	966.693	147	783.6	761.6	487.2	605.4
	22	0	26	7	PC	48	7	966.693	147	783.6	761.6	525.3	567.3
	22	1	26	6	PC	48	7	966.693	147	783.6	761.6	523.3	569.3
	22	2	26	5	PC	48	7	966.693	147	783.6	761.6	521.3	571.3
	22	3	26	4	PC	48	7	966.693	147	783.6	761.6	519.3	573.3
	22	4	26	3	PC	48	7	966.693	147	783.6	761.6	517.3	575.3
	22	5	26	2	PC	48	7	966.693	147	783.6	761.6	515.3	577.4
	22	6	26	1	PC	48	7	966.693	147	783.6	761.6	513.2	579.4
	24	0	24	7	PC	48	7	966.693	147	783.6	761.6	553.4	539.3
	24	1	24	6	PC	48	7	966.693	147	783.6	761.6	551.3	541.3
	24	2	24	5	PC	48	7	966.693	147	783.6	761.6	549.3	543.3
	24	3	24	4	PC	48	7	966.693	147	783.6	761.6	547.3	545.3
	24	4	24	3	PC	48	7	966.693	147	783.6	761.6	545.3	547.3
	24	5	24	2	PC	48	7	966.693	147	783.6	761.6	543.3	549.3
	24	6	24	1	PC	48	7	966.693	147	783.6	761.6	541.3	551.3
	24	7	24	0	PC	48	7	966.693	147	783.6	761.6	539.3	553.4
	26	1	22	6	PC	48	7	966.693	147	783.6	761.6	579.4	513.2
	26	2	22	5	PC	48	7	966.693	147	783.6	761.6	577.4	515.3
	26	3	22	4	PC	48	7	966.693	147	783.6	761.6	575.3	517.3
	26	4	22	3	PC	48	7	966.693	147	783.6	761.6	573.3	519.3
	26	5	22	2	PC	48	7	966.693	147	783.6	761.6	571.3	521.3
	26	6	22	1	PC	48	7	966.693	147	783.6	761.6	569.3	523.3
	26	7	22	0	PC	48	7	966.693	147	783.6	761.6	567.3	525.3
	28	2	20	5	PC	48	7	966.693	147	783.6	761.6	605.4	487.2
	28	3	20	4	PC	48	7	966.693	147	783.6	761.6	603.4	489.2
	28	4	20	3	PC	48	7	966.693	147	783.6	761.6	601.4	491.3
	28	5	20	2	PC	48	7	966.693	147	783.6	761.6	599.3	493.3
	28	6	20	1	PC	48	7	966.693	147	783.6	761.6	597.3	495.3
	28	7	20	0	PC	48	7	966.693	147	783.6	761.6	595.3	497.3
	20	0	28	6	PC	48	6	968.708	147	785.6	763.7	497.3	597.3
	20	1	28	5	PC	48	6	968.708	147	785.6	763.7	495.3	599.3
	20	2	28	4	PC	48	6	968.708	147	785.6	763.7	493.3	601.4
	20	3	28	3	PC	48	6	968.708	147	785.6	763.7	491.3	603.4
	20	4	28	2	PC	48	6	968.708	147	785.6	763.7	489.2	605.4
	20	5	28	1	PC	48	6	968.708	147	785.6	763.7	487.2	607.4
	22	0	26	6	PC	48	6	968.708	147	785.6	763.7	525.3	569.3
	22	1	26	5	PC	48	6	968.708	147	785.6	763.7	523.3	571.3
	22	2	26	4	PC	48	6	968.708	147	785.6	763.7	521.3	573.3
	22	3	26	3	PC	48	6	968.708	147	785.6	763.7	519.3	575.3
	22	4	26	2	PC	48	6	968.708	147	785.6	763.7	517.3	577.4
	22	5	26	1	PC	48	6	968.708	147	785.6	763.7	515.3	579.4
	22	6	26	0	PC	48	6	968.708	147	785.6	763.7	513.2	581.4
	24	0	24	6	PC	48	6	968.708	147	785.6	763.7	553.4	541.3
	24	1	24	5	PC	48	6	968.708	147	785.6	763.7	551.3	543.3
	24	2	24	4	PC	48	6	968.708	147	785.6	763.7	549.3	545.3
	24	3	24	3	PC	48	6	968.708	147	785.6	763.7	547.3	547.3
	24	4	24	2	PC	48	6	968.708	147	785.6	763.7	545.3	549.3
	24	5	24	1	PC	48	6	968.708	147	785.6	763.7	543.3	551.3
	24	6	24	0	PC	48	6	968.708	147	785.6	763.7	541.3	553.4
	26	0	22	6	PC	48	6	968.708	147	785.6	763.7	581.4	513.2
	26	1	22	5	PC	48	6	968.708	147	785.6	763.7	579.4	515.3
	26	2	22	4	PC	48	6	968.708	147	785.6	763.7	577.4	517.3
	26	3	22	3	PC	48	6	968.708	147	785.6	763.7	575.3	519.3
	26	4	22	2	PC	48	6	968.708	147	785.6	763.7	573.3	521.3
	26	5	22	1	PC	48	6	968.708	147	785.6	763.7	571.3	523.3
	26	6	22	0	PC	48	6	968.708	147	785.6	763.7	569.3	525.3
	28	1	20	5	PC	48	6	968.708	147	785.6	763.7	607.4	487.2
	28	2	20	4	PC	48	6	968.708	147	785.6	763.7	605.4	489.2
	28	3	20	3	PC	48	6	968.708	147	785.6	763.7	603.4	491.3
	28	4	20	2	PC	48	6	968.708	147	785.6	763.7	601.4	493.3
	28	5	20	1	PC	48	6	968.708	147	785.6	763.7	599.3	495.3
	28	6	20	0	PC	48	6	968.708	147	785.6	763.7	597.3	497.3
	20	0	28	5	PC	48	5	970.724	147	787.7	765.7	497.3	599.3
	20	1	28	4	PC	48	5	970.724	147	787.7	765.7	495.3	601.4
	20	2	28	3	PC	48	5	970.724	147	787.7	765.7	493.3	603.4
	20	3	28	2	PC	48	5	970.724	147	787.7	765.7	491.3	605.4
	20	4	28	1	PC	48	5	970.724	147	787.7	765.7	489.2	607.4
	20	5	28	0	PC	48	5	970.724	147	787.7	765.7	487.2	609.4
	22	0	26	5	PC	48	5	970.724	147	787.7	765.7	525.3	571.3
	22	1	26	4	PC	48	5	970.724	147	787.7	765.7	523.3	573.3
	22	2	26	3	PC	48	5	970.724	147	787.7	765.7	521.3	575.3
	22	3	26	2	PC	48	5	970.724	147	787.7	765.7	519.3	577.4
	22	4	26	1	PC	48	5	970.724	147	787.7	765.7	517.3	579.4
	22	5	26	0	PC	48	5	970.724	147	787.7	765.7	515.3	581.4
	24	0	24	5	PC	48	5	970.724	147	787.7	765.7	553.4	543.3
	24	1	24	4	PC	48	5	970.724	147	787.7	765.7	551.3	545.3
	24	2	24	3	PC	48	5	970.724	147	787.7	765.7	549.3	547.3
	24	3	24	2	PC	48	5	970.724	147	787.7	765.7	547.3	549.3
	24	4	24	1	PC	48	5	970.724	147	787.7	765.7	545.3	551.3
	24	5	24	0	PC	48	5	970.724	147	787.7	765.7	543.3	553.4
	26	0	22	5	PC	48	5	970.724	147	787.7	765.7	581.4	515.3
	26	1	22	4	PC	48	5	970.724	147	787.7	765.7	579.4	517.3
	26	2	22	3	PC	48	5	970.724	147	787.7	765.7	577.4	519.3
	26	3	22	2	PC	48	5	970.724	147	787.7	765.7	575.3	521.3
	26	4	22	1	PC	48	5	970.724	147	787.7	765.7	573.3	523.3
	26	5	22	0	PC	48	5	970.724	147	787.7	765.7	571.3	525.3
	28	0	20	5	PC	48	5	970.724	147	787.7	765.7	609.4	487.2
	28	1	20	4	PC	48	5	970.724	147	787.7	765.7	607.4	489.2
	28	2	20	3	PC	48	5	970.724	147	787.7	765.7	605.4	491.3
	28	3	20	2	PC	48	5	970.724	147	787.7	765.7	603.4	493.3
	28	4	20	1	PC	48	5	970.724	147	787.7	765.7	601.4	495.3
	28	5	20	0	PC	48	5	970.724	147	787.7	765.7	599.3	497.3
	20	0	28	4	PC	48	4	972.74	147	789.7	767.7	497.3	601.4
	20	1	28	3	PC	48	4	972.74	147	789.7	767.7	495.3	603.4
	20	2	28	2	PC	48	4	972.74	147	789.7	767.7	493.3	605.4
	20	3	28	1	PC	48	4	972.74	147	789.7	767.7	491.3	607.4
	20	4	28	0	PC	48	4	972.74	147	789.7	767.7	489.2	609.4
	22	0	26	4	PC	48	4	972.74	147	789.7	767.7	525.3	573.3
	22	1	26	3	PC	48	4	972.74	147	789.7	767.7	523.3	575.3
	22	2	26	2	PC	48	4	972.74	147	789.7	767.7	521.3	577.4
	22	3	26	1	PC	48	4	972.74	147	789.7	767.7	519.3	579.4
	22	4	26	0	PC	48	4	972.74	147	789.7	767.7	517.3	581.4
	24	0	24	4	PC	48	4	972.74	147	789.7	767.7	553.4	545.3
	24	1	24	3	PC	48	4	972.74	147	789.7	767.7	551.3	547.3
	24	2	24	2	PC	48	4	972.74	147	789.7	767.7	549.3	549.3
	24	3	24	1	PC	48	4	972.74	147	789.7	767.7	547.3	551.3
	24	4	24	0	PC	48	4	972.74	147	789.7	767.7	545.3	553.4
	26	0	22	4	PC	48	4	972.74	147	789.7	767.7	581.4	517.3
	26	1	22	3	PC	48	4	972.74	147	789.7	767.7	579.4	519.3
	26	2	22	2	PC	48	4	972.74	147	789.7	767.7	577.4	521.3
	26	3	22	1	PC	48	4	972.74	147	789.7	767.7	575.3	523.3
	26	4	22	0	PC	48	4	972.74	147	789.7	767.7	573.3	525.3
	28	0	20	4	PC	48	4	972.74	147	789.7	767.7	609.4	489.2
	28	1	20	3	PC	48	4	972.74	147	789.7	767.7	607.4	491.3
	28	2	20	2	PC	48	4	972.74	147	789.7	767.7	605.4	493.3
	28	3	20	1	PC	48	4	972.74	147	789.7	767.7	603.4	495.3
	28	4	20	0	PC	48	4	972.74	147	789.7	767.7	601.4	497.3
	20	0	28	3	PC	48	3	974.755	147	791.7	769.7	497.3	603.4
	20	1	28	2	PC	48	3	974.755	147	791.7	769.7	495.3	605.4
	20	2	28	1	PC	48	3	974.755	147	791.7	769.7	493.3	607.4
	20	3	28	0	PC	48	3	974.755	147	791.7	769.7	491.3	609.4
	22	0	26	3	PC	48	3	974.755	147	791.7	769.7	525.3	575.3
	22	1	26	2	PC	48	3	974.755	147	791.7	769.7	523.3	577.4
	22	2	26	1	PC	48	3	974.755	147	791.7	769.7	521.3	579.4
	22	3	26	0	PC	48	3	974.755	147	791.7	769.7	519.3	581.4
	24	0	24	3	PC	48	3	974.755	147	791.7	769.7	553.4	547.3
	24	1	24	2	PC	48	3	974.755	147	791.7	769.7	551.3	549.3
	24	2	24	1	PC	48	3	974.755	147	791.7	769.7	549.3	551.3
	24	3	24	0	PC	48	3	974.755	147	791.7	769.7	547.3	553.4
	26	0	22	3	PC	48	3	974.755	147	791.7	769.7	581.4	519.3
	26	1	22	2	PC	48	3	974.755	147	791.7	769.7	579.4	521.3
	26	2	22	1	PC	48	3	974.755	147	791.7	769.7	577.4	523.3
	26	3	22	0	PC	48	3	974.755	147	791.7	769.7	575.3	525.3
	28	0	20	3	PC	48	3	974.755	147	791.7	769.7	609.4	491.3
	28	1	20	2	PC	48	3	974.755	147	791.7	769.7	607.4	493.3
	28	2	20	1	PC	48	3	974.755	147	791.7	769.7	605.4	495.3
	28	3	20	0	PC	48	3	974.755	147	791.7	769.7	603.4	497.3
	20	0	28	2	PC	48	2	976.771	147	793.7	771.7	497.3	605.4
	20	1	28	1	PC	48	2	976.771	147	793.7	771.7	495.3	607.4
	20	2	28	0	PC	48	2	976.771	147	793.7	771.7	493.3	609.4
	22	0	26	2	PC	48	2	976.771	147	793.7	771.7	525.3	577.4
	22	1	26	1	PC	48	2	976.771	147	793.7	771.7	523.3	579.4
	22	2	26	0	PC	48	2	976.771	147	793.7	771.7	521.3	581.4
	24	0	24	2	PC	48	2	976.771	147	793.7	771.7	553.4	549.3
	24	1	24	1	PC	48	2	976.771	147	793.7	771.7	551.3	551.3
	24	2	24	0	PC	48	2	976.771	147	793.7	771.7	549.3	553.4
	26	0	22	2	PC	48	2	976.771	147	793.7	771.7	581.4	521.3
	26	1	22	1	PC	48	2	976.771	147	793.7	771.7	579.4	523.3
	26	2	22	0	PC	48	2	976.771	147	793.7	771.7	577.4	525.3
	28	0	20	2	PC	48	2	976.771	147	793.7	771.7	609.4	493.3
	28	1	20	1	PC	48	2	976.771	147	793.7	771.7	607.4	495.3
	28	2	20	0	PC	48	2	976.771	147	793.7	771.7	605.4	497.3
	22	6	28	9	PC	50	15	978.599	147	795.5	773.6	513.2	591.3
	24	7	26	8	PC	50	15	978.599	147	795.5	773.6	539.3	565.3
	26	8	24	7	PC	50	15	978.599	147	795.5	773.6	565.3	539.3
	28	9	22	6	PC	50	15	978.599	147	795.5	773.6	591.3	513.2
	20	0	28	1	PC	48	1	978.787	147	795.7	773.7	497.3	607.4
	20	1	28	0	PC	48	1	978.787	147	795.7	773.7	495.3	609.4
	22	0	26	1	PC	48	1	978.787	147	795.7	773.7	525.3	579.4
	22	1	26	0	PC	48	1	978.787	147	795.7	773.7	523.3	581.4
	24	0	24	1	PC	48	1	978.787	147	795.7	773.7	553.4	551.3
	24	1	24	0	PC	48	1	978.787	147	795.7	773.7	551.3	553.4
	26	0	22	1	PC	48	1	978.787	147	795.7	773.7	581.4	523.3
	26	1	22	0	PC	48	1	978.787	147	795.7	773.7	579.4	525.3
	28	0	20	1	PC	48	1	978.787	147	795.7	773.7	609.4	495.3
	28	1	20	0	PC	48	1	978.787	147	795.7	773.7	607.4	497.3
	22	5	28	9	PC	50	14	980.615	147	797.5	775.6	515.3	591.3
	22	6	28	8	PC	50	14	980.615	147	797.5	775.6	513.2	593.3
	24	6	26	8	PC	50	14	980.615	147	797.5	775.6	541.3	565.3
	24	7	26	7	PC	50	14	980.615	147	797.5	775.6	539.3	567.3
	26	7	24	7	PC	50	14	980.615	147	797.5	775.6	567.3	539.3
	26	8	24	6	PC	50	14	980.615	147	797.5	775.6	565.3	541.3
	28	8	22	6	PC	50	14	980.615	147	797.5	775.6	593.3	513.2
	28	9	22	5	PC	50	14	980.615	147	797.5	775.6	591.3	515.3
	20	0	28	0	PC	48	0	980.802	147	797.7	775.8	497.3	609.4
	22	0	26	0	PC	48	0	980.802	147	797.7	775.8	525.3	581.4
	24	0	24	0	PC	48	0	980.802	147	797.7	775.8	553.4	553.4
	26	0	22	0	PC	48	0	980.802	147	797.7	775.8	581.4	525.3
	28	0	20	0	PC	48	0	980.802	147	797.7	775.8	609.4	497.3
	22	4	28	9	PC	50	13	982.63	147	799.6	777.6	517.3	591.3
	22	5	28	8	PC	50	13	982.63	147	799.6	777.6	515.3	593.3
	22	6	28	7	PC	50	13	982.63	147	799.6	777.6	513.2	595.3
	24	5	26	8	PC	50	13	982.63	147	799.6	777.6	543.3	565.3
	24	6	26	7	PC	50	13	982.63	147	799.6	777.6	541.3	567.3
	24	7	26	6	PC	50	13	982.63	147	799.6	777.6	539.3	569.3
	26	6	24	7	PC	50	13	982.63	147	799.6	777.6	569.3	539.3
	26	7	24	6	PC	50	13	982.63	147	799.6	777.6	567.3	541.3
	26	8	24	5	PC	50	13	982.63	147	799.6	777.6	565.3	543.3
	28	7	22	6	PC	50	13	982.63	147	799.6	777.6	595.3	513.2
	28	8	22	5	PC	50	13	982.63	147	799.6	777.6	593.3	515.3
	28	9	22	4	PC	50	13	982.63	147	799.6	777.6	591.3	517.3
	22	3	28	9	PC	50	12	984.646	147	801.6	779.6	519.3	591.3
	22	4	28	8	PC	50	12	984.646	147	801.6	779.6	517.3	593.3
	22	5	28	7	PC	50	12	984.646	147	801.6	779.6	515.3	595.3
	22	6	28	6	PC	50	12	984.646	147	801.6	779.6	513.2	597.3
	24	4	26	8	PC	50	12	984.646	147	801.6	779.6	545.3	565.3
	24	5	26	7	PC	50	12	984.646	147	801.6	779.6	543.3	567.3
	24	6	26	6	PC	50	12	984.646	147	801.6	779.6	541.3	569.3
	24	7	26	5	PC	50	12	984.646	147	801.6	779.6	539.3	571.3
	26	5	24	7	PC	50	12	984.646	147	801.6	779.6	571.3	539.3
	26	6	24	6	PC	50	12	984.646	147	801.6	779.6	569.3	541.3
	26	7	24	5	PC	50	12	984.646	147	801.6	779.6	567.3	543.3
	26	8	24	4	PC	50	12	984.646	147	801.6	779.6	565.3	545.3
	28	6	22	6	PC	50	12	984.646	147	801.6	779.6	597.3	513.2
	28	7	22	5	PC	50	12	984.646	147	801.6	779.6	595.3	515.3
	28	8	22	4	PC	50	12	984.646	147	801.6	779.6	593.3	517.3
	28	9	22	3	PC	50	12	984.646	147	801.6	779.6	591.3	519.3
	22	2	28	9	PC	50	11	986.662	147	803.6	781.6	521.3	591.3
	22	3	28	8	PC	50	11	986.662	147	803.6	781.6	519.3	593.3
	22	4	28	7	PC	50	11	986.662	147	803.6	781.6	517.3	595.3
	22	5	28	6	PC	50	11	986.662	147	803.6	781.6	515.3	597.3
	22	6	28	5	PC	50	11	986.662	147	803.6	781.6	513.2	599.3
	24	3	26	8	PC	50	11	986.662	147	803.6	781.6	547.3	565.3
	24	4	26	7	PC	50	11	986.662	147	803.6	781.6	545.3	567.3
	24	5	26	6	PC	50	11	986.662	147	803.6	781.6	543.3	569.3
	24	6	26	5	PC	50	11	986.662	147	803.6	781.6	541.3	571.3
	24	7	26	4	PC	50	11	986.662	147	803.6	781.6	539.3	573.3
	26	4	24	7	PC	50	11	986.662	147	803.6	781.6	573.3	539.3
	26	5	24	6	PC	50	11	986.662	147	803.6	781.6	571.3	541.3
	26	6	24	5	PC	50	11	986.662	147	803.6	781.6	569.3	543.3
	26	7	24	4	PC	50	11	986.662	147	803.6	781.6	567.3	545.3
	26	8	24	3	PC	50	11	986.662	147	803.6	781.6	565.3	547.3
	28	5	22	6	PC	50	11	986.662	147	803.6	781.6	599.3	513.2
	28	6	22	5	PC	50	11	986.662	147	803.6	781.6	597.3	515.3
	28	7	22	4	PC	50	11	986.662	147	803.6	781.6	595.3	517.3
	28	8	22	3	PC	50	11	986.662	147	803.6	781.6	593.3	519.3
	28	9	22	2	PC	50	11	986.662	147	803.6	781.6	591.3	521.3
	22	1	28	9	PC	50	10	988.677	147	805.6	783.6	523.3	591.3
	22	2	28	8	PC	50	10	988.677	147	805.6	783.6	521.3	593.3
	22	3	28	7	PC	50	10	988.677	147	805.6	783.6	519.3	595.3
	22	4	28	6	PC	50	10	988.677	147	805.6	783.6	517.3	597.3
	22	5	28	5	PC	50	10	988.677	147	805.6	783.6	515.3	599.3
	22	6	28	4	PC	50	10	988.677	147	805.6	783.6	513.2	601.4
	24	2	26	8	PC	50	10	988.677	147	805.6	783.6	549.3	565.3
	24	3	26	7	PC	50	10	988.677	147	805.6	783.6	547.3	567.3
	24	4	26	6	PC	50	10	988.677	147	805.6	783.6	545.3	569.3
	24	5	26	5	PC	50	10	988.677	147	805.6	783.6	543.3	571.3
	24	6	26	4	PC	50	10	988.677	147	805.6	783.6	541.3	573.3
	24	7	26	3	PC	50	10	988.677	147	805.6	783.6	539.3	575.3
	26	3	24	7	PC	50	10	988.677	147	805.6	783.6	575.3	539.3
	26	4	24	6	PC	50	10	988.677	147	805.6	783.6	573.3	541.3
	26	5	24	5	PC	50	10	988.677	147	805.6	783.6	571.3	543.3
	26	6	24	4	PC	50	10	988.677	147	805.6	783.6	569.3	545.3
	26	7	24	3	PC	50	10	988.677	147	805.6	783.6	567.3	547.3
	26	8	24	2	PC	50	10	988.677	147	805.6	783.6	565.3	549.3
	28	4	22	6	PC	50	10	988.677	147	805.6	783.6	601.4	513.2
	28	5	22	5	PC	50	10	988.677	147	805.6	783.6	599.3	515.3
	28	6	22	4	PC	50	10	988.677	147	805.6	783.6	597.3	517.3
	28	7	22	3	PC	50	10	988.677	147	805.6	783.6	595.3	519.3
	28	8	22	2	PC	50	10	988.677	147	805.6	783.6	593.3	521.3
	28	9	22	1	PC	50	10	988.677	147	805.6	783.6	591.3	523.3
	22	0	28	9	PC	50	9	990.693	147	807.6	785.6	525.3	591.3
	22	1	28	8	PC	50	9	990.693	147	807.6	785.6	523.3	593.3
	22	2	28	7	PC	50	9	990.693	147	807.6	785.6	521.3	595.3
	22	3	28	6	PC	50	9	990.693	147	807.6	785.6	519.3	597.3
	22	4	28	5	PC	50	9	990.693	147	807.6	785.6	517.3	599.3
	22	5	28	4	PC	50	9	990.693	147	807.6	785.6	515.3	601.4
	22	6	28	3	PC	50	9	990.693	147	807.6	785.6	513.2	603.4
	24	1	26	8	PC	50	9	990.693	147	807.6	785.6	551.3	565.3
	24	2	26	7	PC	50	9	990.693	147	807.6	785.6	549.3	567.3
	24	3	26	6	PC	50	9	990.693	147	807.6	785.6	547.3	569.3
	24	4	26	5	PC	50	9	990.693	147	807.6	785.6	545.3	571.3
	24	5	26	4	PC	50	9	990.693	147	807.6	785.6	543.3	573.3
	24	6	26	3	PC	50	9	990.693	147	807.6	785.6	541.3	575.3
	24	7	26	2	PC	50	9	990.693	147	807.6	785.6	539.3	577.4
	26	2	24	7	PC	50	9	990.693	147	807.6	785.6	577.4	539.3
	26	3	24	6	PC	50	9	990.693	147	807.6	785.6	575.3	541.3
	26	4	24	5	PC	50	9	990.693	147	807.6	785.6	573.3	543.3
	26	5	24	4	PC	50	9	990.693	147	807.6	785.6	571.3	545.3
	26	6	24	3	PC	50	9	990.693	147	807.6	785.6	569.3	547.3
	26	7	24	2	PC	50	9	990.693	147	807.6	785.6	567.3	549.3
	26	8	24	1	PC	50	9	990.693	147	807.6	785.6	565.3	551.3
	28	3	22	6	PC	50	9	990.693	147	807.6	785.6	603.4	513.2
	28	4	22	5	PC	50	9	990.693	147	807.6	785.6	601.4	515.3
	28	5	22	4	PC	50	9	990.693	147	807.6	785.6	599.3	517.3
	28	6	22	3	PC	50	9	990.693	147	807.6	785.6	597.3	519.3
	28	7	22	2	PC	50	9	990.693	147	807.6	785.6	595.3	521.3
	28	8	22	1	PC	50	9	990.693	147	807.6	785.6	593.3	523.3
	28	9	22	0	PC	50	9	990.693	147	807.6	785.6	591.3	525.3
	22	0	28	8	PC	50	8	992.708	147	809.6	787.7	525.3	593.3
	22	1	28	7	PC	50	8	992.708	147	809.6	787.7	523.3	595.3
	22	2	28	6	PC	50	8	992.708	147	809.6	787.7	521.3	597.3
	22	3	28	5	PC	50	8	992.708	147	809.6	787.7	519.3	599.3
	22	4	28	4	PC	50	8	992.708	147	809.6	787.7	517.3	601.4
	22	5	28	3	PC	50	8	992.708	147	809.6	787.7	515.3	603.4
	22	6	28	2	PC	50	8	992.708	147	809.6	787.7	513.2	605.4
	24	0	26	8	PC	50	8	992.708	147	809.6	787.7	553.4	565.3
	24	1	26	7	PC	50	8	992.708	147	809.6	787.7	551.3	567.3
	24	2	26	6	PC	50	8	992.708	147	809.6	787.7	549.3	569.3
	24	3	26	5	PC	50	8	992.708	147	809.6	787.7	547.3	571.3
	24	4	26	4	PC	50	8	992.708	147	809.6	787.7	545.3	573.3
	24	5	26	3	PC	50	8	992.708	147	809.6	787.7	543.3	575.3
	24	6	26	2	PC	50	8	992.708	147	809.6	787.7	541.3	577.4
	24	7	26	1	PC	50	8	992.708	147	809.6	787.7	539.3	579.4
	26	1	24	7	PC	50	8	992.708	147	809.6	787.7	579.4	539.3
	26	2	24	6	PC	50	8	992.708	147	809.6	787.7	577.4	541.3
	26	3	24	5	PC	50	8	992.708	147	809.6	787.7	575.3	543.3
	26	4	24	4	PC	50	8	992.708	147	809.6	787.7	573.3	545.3
	26	5	24	3	PC	50	8	992.708	147	809.6	787.7	571.3	547.3
	26	6	24	2	PC	50	8	992.708	147	809.6	787.7	569.3	549.3
	26	7	24	1	PC	50	8	992.708	147	809.6	787.7	567.3	551.3
	26	8	24	0	PC	50	8	992.708	147	809.6	787.7	565.3	553.4
	28	2	22	6	PC	50	8	992.708	147	809.6	787.7	605.4	513.2
	28	3	22	5	PC	50	8	992.708	147	809.6	787.7	603.4	515.3
	28	4	22	4	PC	50	8	992.708	147	809.6	787.7	601.4	517.3
	28	5	22	3	PC	50	8	992.708	147	809.6	787.7	599.3	519.3
	28	6	22	2	PC	50	8	992.708	147	809.6	787.7	597.3	521.3
	28	7	22	1	PC	50	8	992.708	147	809.6	787.7	595.3	523.3
	28	8	22	0	PC	50	8	992.708	147	809.6	787.7	593.3	525.3
	22	0	28	7	PC	50	7	994.724	147	811.7	789.7	525.3	595.3
	22	1	28	6	PC	50	7	994.724	147	811.7	789.7	523.3	597.3
	22	2	28	5	PC	50	7	994.724	147	811.7	789.7	521.3	599.3
	22	3	28	4	PC	50	7	994.724	147	811.7	789.7	519.3	601.4
	22	4	28	3	PC	50	7	994.724	147	811.7	789.7	517.3	603.4
	22	5	28	2	PC	50	7	994.724	147	811.7	789.7	515.3	605.4
	22	6	28	1	PC	50	7	994.724	147	811.7	789.7	513.2	607.4
	24	0	26	7	PC	50	7	994.724	147	811.7	789.7	553.4	567.3
	24	1	26	6	PC	50	7	994.724	147	811.7	789.7	551.3	569.3
	24	2	26	5	PC	50	7	994.724	147	811.7	789.7	549.3	571.3
	24	3	26	4	PC	50	7	994.724	147	811.7	789.7	547.3	573.3
	24	4	26	3	PC	50	7	994.724	147	811.7	789.7	545.3	575.3
	24	5	26	2	PC	50	7	994.724	147	811.7	789.7	543.3	577.4
	24	6	26	1	PC	50	7	994.724	147	811.7	789.7	541.3	579.4
	24	7	26	0	PC	50	7	994.724	147	811.7	789.7	539.3	581.4
	26	0	24	7	PC	50	7	994.724	147	811.7	789.7	581.4	539.3
	26	1	24	6	PC	50	7	994.724	147	811.7	789.7	579.4	541.3
	26	2	24	5	PC	50	7	994.724	147	811.7	789.7	577.4	543.3
	26	3	24	4	PC	50	7	994.724	147	811.7	789.7	575.3	545.3
	26	4	24	3	PC	50	7	994.724	147	811.7	789.7	573.3	547.3
	26	5	24	2	PC	50	7	994.724	147	811.7	789.7	571.3	549.3
	26	6	24	1	PC	50	7	994.724	147	811.7	789.7	569.3	551.3
	26	7	24	0	PC	50	7	994.724	147	811.7	789.7	567.3	553.4
	28	1	22	6	PC	50	7	994.724	147	811.7	789.7	607.4	513.2
	28	2	22	5	PC	50	7	994.724	147	811.7	789.7	605.4	515.3
	28	3	22	4	PC	50	7	994.724	147	811.7	789.7	603.4	517.3
	28	4	22	3	PC	50	7	994.724	147	811.7	789.7	601.4	519.3
	28	5	22	2	PC	50	7	994.724	147	811.7	789.7	599.3	521.3
	28	6	22	1	PC	50	7	994.724	147	811.7	789.7	597.3	523.3
	28	7	22	0	PC	50	7	994.724	147	811.7	789.7	595.3	525.3
	22	0	28	6	PC	50	6	996.74	147	813.7	791.7	525.3	597.3
	22	1	28	5	PC	50	6	996.74	147	813.7	791.7	523.3	599.3
	22	2	28	4	PC	50	6	996.74	147	813.7	791.7	521.3	601.4
	22	3	28	3	PC	50	6	996.74	147	813.7	791.7	519.3	603.4
	22	4	28	2	PC	50	6	996.74	147	813.7	791.7	517.3	605.4
	22	5	28	1	PC	50	6	996.74	147	813.7	791.7	515.3	607.4
	22	6	28	0	PC	50	6	996.74	147	813.7	791.7	513.2	609.4
	24	0	26	6	PC	50	6	996.74	147	813.7	791.7	553.4	569.3
	24	1	26	5	PC	50	6	996.74	147	813.7	791.7	551.3	571.3
	24	2	26	4	PC	50	6	996.74	147	813.7	791.7	549.3	573.3
	24	3	26	3	PC	50	6	996.74	147	813.7	791.7	547.3	575.3
	24	4	26	2	PC	50	6	996.74	147	813.7	791.7	545.3	577.4
	24	5	26	1	PC	50	6	996.74	147	813.7	791.7	543.3	579.4
	24	6	26	0	PC	50	6	996.74	147	813.7	791.7	541.3	581.4
	26	0	24	6	PC	50	6	996.74	147	813.7	791.7	581.4	541.3
	26	1	24	5	PC	50	6	996.74	147	813.7	791.7	579.4	543.3
	26	2	24	4	PC	50	6	996.74	147	813.7	791.7	577.4	545.3
	26	3	24	3	PC	50	6	996.74	147	813.7	791.7	575.3	547.3
	26	4	24	2	PC	50	6	996.74	147	813.7	791.7	573.3	549.3
	26	5	24	1	PC	50	6	996.74	147	813.7	791.7	571.3	551.3
	26	6	24	0	PC	50	6	996.74	147	813.7	791.7	569.3	553.4
	28	0	22	6	PC	50	6	996.74	147	813.7	791.7	609.4	513.2
	28	1	22	5	PC	50	6	996.74	147	813.7	791.7	607.4	515.3
	28	2	22	4	PC	50	6	996.74	147	813.7	791.7	605.4	517.3
	28	3	22	3	PC	50	6	996.74	147	813.7	791.7	603.4	519.3
	28	4	22	2	PC	50	6	996.74	147	813.7	791.7	601.4	521.3
	28	5	22	1	PC	50	6	996.74	147	813.7	791.7	599.3	523.3
	28	6	22	0	PC	50	6	996.74	147	813.7	791.7	597.3	525.3
	22	0	28	5	PC	50	5	998.755	147	815.7	793.7	525.3	599.3
	22	1	28	4	PC	50	5	998.755	147	815.7	793.7	523.3	601.4
	22	2	28	3	PC	50	5	998.755	147	815.7	793.7	521.3	603.4
	22	3	28	2	PC	50	5	998.755	147	815.7	793.7	519.3	605.4
	22	4	28	1	PC	50	5	998.755	147	815.7	793.7	517.3	607.4
	22	5	28	0	PC	50	5	998.755	147	815.7	793.7	515.3	609.4
	24	0	26	5	PC	50	5	998.755	147	815.7	793.7	553.4	571.3
	24	1	26	4	PC	50	5	998.755	147	815.7	793.7	551.3	573.3
	24	2	26	3	PC	50	5	998.755	147	815.7	793.7	549.3	575.3
	24	3	26	2	PC	50	5	998.755	147	815.7	793.7	547.3	577.4
	24	4	26	1	PC	50	5	998.755	147	815.7	793.7	545.3	579.4
	24	5	26	0	PC	50	5	998.755	147	815.7	793.7	543.3	581.4
	26	0	24	5	PC	50	5	998.755	147	815.7	793.7	581.4	543.3
	26	1	24	4	PC	50	5	998.755	147	815.7	793.7	579.4	545.3
	26	2	24	3	PC	50	5	998.755	147	815.7	793.7	577.4	547.3
	26	3	24	2	PC	50	5	998.755	147	815.7	793.7	575.3	549.3
	26	4	24	1	PC	50	5	998.755	147	815.7	793.7	573.3	551.3
	26	5	24	0	PC	50	5	998.755	147	815.7	793.7	571.3	553.4
	28	0	22	5	PC	50	5	998.755	147	815.7	793.7	609.4	515.3
	28	1	22	4	PC	50	5	998.755	147	815.7	793.7	607.4	517.3
	28	2	22	3	PC	50	5	998.755	147	815.7	793.7	605.4	519.3
	28	3	22	2	PC	50	5	998.755	147	815.7	793.7	603.4	521.3
	28	4	22	1	PC	50	5	998.755	147	815.7	793.7	601.4	523.3
	28	5	22	0	PC	50	5	998.755	147	815.7	793.7	599.3	525.3
	22	0	28	4	PC	50	4	1000.77	147	817.7	795.7	525.3	601.4
	22	1	28	3	PC	50	4	1000.77	147	817.7	795.7	523.3	603.4
	22	2	28	2	PC	50	4	1000.77	147	817.7	795.7	521.3	605.4
	22	3	28	1	PC	50	4	1000.77	147	817.7	795.7	519.3	607.4
	22	4	28	0	PC	50	4	1000.77	147	817.7	795.7	517.3	609.4
	24	0	26	4	PC	50	4	1000.77	147	817.7	795.7	553.4	573.3
	24	1	26	3	PC	50	4	1000.77	147	817.7	795.7	551.3	575.3
	24	2	26	2	PC	50	4	1000.77	147	817.7	795.7	549.3	577.4
	24	3	26	1	PC	50	4	1000.77	147	817.7	795.7	547.3	579.4
	24	4	26	0	PC	50	4	1000.77	147	817.7	795.7	545.3	581.4
	26	0	24	4	PC	50	4	1000.77	147	817.7	795.7	581.4	545.3
	26	1	24	3	PC	50	4	1000.77	147	817.7	795.7	579.4	547.3
	26	2	24	2	PC	50	4	1000.77	147	817.7	795.7	577.4	549.3
	26	3	24	1	PC	50	4	1000.77	147	817.7	795.7	575.3	551.3
	26	4	24	0	PC	50	4	1000.77	147	817.7	795.7	573.3	553.4
	28	0	22	4	PC	50	4	1000.77	147	817.7	795.7	609.4	517.3
	28	1	22	3	PC	50	4	1000.77	147	817.7	795.7	607.4	519.3
	28	2	22	2	PC	50	4	1000.77	147	817.7	795.7	605.4	521.3
	28	3	22	1	PC	50	4	1000.77	147	817.7	795.7	603.4	523.3
	28	4	22	0	PC	50	4	1000.77	147	817.7	795.7	601.4	525.3
	22	0	28	3	PC	50	3	1002.79	147	819.7	797.7	525.3	603.4
	22	1	28	2	PC	50	3	1002.79	147	819.7	797.7	523.3	605.4
	22	2	28	1	PC	50	3	1002.79	147	819.7	797.7	521.3	607.4
	22	3	28	0	PC	50	3	1002.79	147	819.7	797.7	519.3	609.4
	24	0	26	3	PC	50	3	1002.79	147	819.7	797.7	553.4	575.3
	24	1	26	2	PC	50	3	1002.79	147	819.7	797.7	551.3	577.4
	24	2	26	1	PC	50	3	1002.79	147	819.7	797.7	549.3	579.4
	24	3	26	0	PC	50	3	1002.79	147	819.7	797.7	547.3	581.4
	26	0	24	3	PC	50	3	1002.79	147	819.7	797.7	581.4	547.3
	26	1	24	2	PC	50	3	1002.79	147	819.7	797.7	579.4	549.3
	26	2	24	1	PC	50	3	1002.79	147	819.7	797.7	577.4	551.3
	26	3	24	0	PC	50	3	1002.79	147	819.7	797.7	575.3	553.4
	28	0	22	3	PC	50	3	1002.79	147	819.7	797.7	609.4	519.3
	28	1	22	2	PC	50	3	1002.79	147	819.7	797.7	607.4	521.3
	28	2	22	1	PC	50	3	1002.79	147	819.7	797.7	605.4	523.3
	28	3	22	0	PC	50	3	1002.79	147	819.7	797.7	603.4	525.3
	24	7	28	9	PC	52	16	1004.61	147	821.5	799.6	539.3	591.3
	26	8	26	8	PC	52	16	1004.61	147	821.5	799.6	565.3	565.3
	28	9	24	7	PC	52	16	1004.61	147	821.5	799.6	591.3	539.3
	22	0	28	2	PC	50	2	1004.8	147	821.7	799.8	525.3	605.4
	22	1	28	1	PC	50	2	1004.8	147	821.7	799.8	523.3	607.4
	22	2	28	0	PC	50	2	1004.8	147	821.7	799.8	521.3	609.4
	24	0	26	2	PC	50	2	1004.8	147	821.7	799.8	553.4	577.4
	24	1	26	1	PC	50	2	1004.8	147	821.7	799.8	551.3	579.4
	24	2	26	0	PC	50	2	1004.8	147	821.7	799.8	549.3	581.4
	26	0	24	2	PC	50	2	1004.8	147	821.7	799.8	581.4	549.3
	26	1	24	1	PC	50	2	1004.8	147	821.7	799.8	579.4	551.3
	26	2	24	0	PC	50	2	1004.8	147	821.7	799.8	577.4	553.4
	28	0	22	2	PC	50	2	1004.8	147	821.7	799.8	609.4	521.3
	28	1	22	1	PC	50	2	1004.8	147	821.7	799.8	607.4	523.3
	28	2	22	0	PC	50	2	1004.8	147	821.7	799.8	605.4	525.3
	24	6	28	9	PC	52	15	1006.63	147	823.6	801.6	541.3	591.3
	24	7	28	8	PC	52	15	1006.63	147	823.6	801.6	539.3	593.3
	26	7	26	8	PC	52	15	1006.63	147	823.6	801.6	567.3	565.3
	26	8	26	7	PC	52	15	1006.63	147	823.6	801.6	565.3	567.3
	28	8	24	7	PC	52	15	1006.63	147	823.6	801.6	593.3	539.3
	28	9	24	6	PC	52	15	1006.63	147	823.6	801.6	591.3	541.3
	22	0	28	1	PC	50	1	1006.82	147	823.8	801.8	525.3	607.4
	22	1	28	0	PC	50	1	1006.82	147	823.8	801.8	523.3	609.4
	24	0	26	1	PC	50	1	1006.82	147	823.8	801.8	553.4	579.4
	24	1	26	0	PC	50	1	1006.82	147	823.8	801.8	551.3	581.4
	26	0	24	1	PC	50	1	1006.82	147	823.8	801.8	581.4	551.3
	26	1	24	0	PC	50	1	1006.82	147	823.8	801.8	579.4	553.4
	28	0	22	1	PC	50	1	1006.82	147	823.8	801.8	609.4	523.3
	28	1	22	0	PC	50	1	1006.82	147	823.8	801.8	607.4	525.3
	24	5	28	9	PC	52	14	1008.65	147	825.6	803.6	543.3	591.3
	24	6	28	8	PC	52	14	1008.65	147	825.6	803.6	541.3	593.3
	24	7	28	7	PC	52	14	1008.65	147	825.6	803.6	539.3	595.3
	26	6	26	8	PC	52	14	1008.65	147	825.6	803.6	569.3	565.3
	26	7	26	7	PC	52	14	1008.65	147	825.6	803.6	567.3	567.3
	26	8	26	6	PC	52	14	1008.65	147	825.6	803.6	565.3	569.3
	28	7	24	7	PC	52	14	1008.65	147	825.6	803.6	595.3	539.3
	28	8	24	6	PC	52	14	1008.65	147	825.6	803.6	593.3	541.3
	28	9	24	5	PC	52	14	1008.65	147	825.6	803.6	591.3	543.3
	22	0	28	0	PC	50	0	1008.83	147	825.8	803.8	525.3	609.4
	24	0	26	0	PC	50	0	1008.83	147	825.8	803.8	553.4	581.4
	26	0	24	0	PC	50	0	1008.83	147	825.8	803.8	581.4	553.4
	28	0	22	0	PC	50	0	1008.83	147	825.8	803.8	609.4	525.3
	24	4	28	9	PC	52	13	1010.66	147	827.6	805.6	545.3	591.3
	24	5	28	8	PC	52	13	1010.66	147	827.6	805.6	543.3	593.3
	24	6	28	7	PC	52	13	1010.66	147	827.6	805.6	541.3	595.3
	24	7	28	6	PC	52	13	1010.66	147	827.6	805.6	539.3	597.3
	26	5	26	8	PC	52	13	1010.66	147	827.6	805.6	571.3	565.3
	26	6	26	7	PC	52	13	1010.66	147	827.6	805.6	569.3	567.3
	26	7	26	6	PC	52	13	1010.66	147	827.6	805.6	567.3	569.3
	26	8	26	5	PC	52	13	1010.66	147	827.6	805.6	565.3	571.3
	28	6	24	7	PC	52	13	1010.66	147	827.6	805.6	597.3	539.3
	28	7	24	6	PC	52	13	1010.66	147	827.6	805.6	595.3	541.3
	28	8	24	5	PC	52	13	1010.66	147	827.6	805.6	593.3	543.3
	28	9	24	4	PC	52	13	1010.66	147	827.6	805.6	591.3	545.3
	24	3	28	9	PC	52	12	1012.68	147	829.6	807.6	547.3	591.3
	24	4	28	8	PC	52	12	1012.68	147	829.6	807.6	545.3	593.3
	24	5	28	7	PC	52	12	1012.68	147	829.6	807.6	543.3	595.3
	24	6	28	6	PC	52	12	1012.68	147	829.6	807.6	541.3	597.3
	24	7	28	5	PC	52	12	1012.68	147	829.6	807.6	539.3	599.3
	26	4	26	8	PC	52	12	1012.68	147	829.6	807.6	573.3	565.3
	26	5	26	7	PC	52	12	1012.68	147	829.6	807.6	571.3	567.3
	26	6	26	6	PC	52	12	1012.68	147	829.6	807.6	569.3	569.3
	26	7	26	5	PC	52	12	1012.68	147	829.6	807.6	567.3	571.3
	26	8	26	4	PC	52	12	1012.68	147	829.6	807.6	565.3	573.3
	28	5	24	7	PC	52	12	1012.68	147	829.6	807.6	599.3	539.3
	28	6	24	6	PC	52	12	1012.68	147	829.6	807.6	597.3	541.3
	28	7	24	5	PC	52	12	1012.68	147	829.6	807.6	595.3	543.3
	28	8	24	4	PC	52	12	1012.68	147	829.6	807.6	593.3	545.3
	28	9	24	3	PC	52	12	1012.68	147	829.6	807.6	591.3	547.3
	24	2	28	9	PC	52	11	1014.69	147	831.6	809.6	549.3	591.3
	24	3	28	8	PC	52	11	1014.69	147	831.6	809.6	547.3	593.3
	24	4	28	7	PC	52	11	1014.69	147	831.6	809.6	545.3	595.3
	24	5	28	6	PC	52	11	1014.69	147	831.6	809.6	543.3	597.3
	24	6	28	5	PC	52	11	1014.69	147	831.6	809.6	541.3	599.3
	24	7	28	4	PC	52	11	1014.69	147	831.6	809.6	539.3	601.4
	26	3	26	8	PC	52	11	1014.69	147	831.6	809.6	575.3	565.3
	26	4	26	7	PC	52	11	1014.69	147	831.6	809.6	573.3	567.3
	26	5	26	6	PC	52	11	1014.69	147	831.6	809.6	571.3	569.3
	26	6	26	5	PC	52	11	1014.69	147	831.6	809.6	569.3	571.3
	26	7	26	4	PC	52	11	1014.69	147	831.6	809.6	567.3	573.3
	26	8	26	3	PC	52	11	1014.69	147	831.6	809.6	565.3	575.3
	28	4	24	7	PC	52	11	1014.69	147	831.6	809.6	601.4	539.3
	28	5	24	6	PC	52	11	1014.69	147	831.6	809.6	599.3	541.3
	28	6	24	5	PC	52	11	1014.69	147	831.6	809.6	597.3	543.3
	28	7	24	4	PC	52	11	1014.69	147	831.6	809.6	595.3	545.3
	28	8	24	3	PC	52	11	1014.69	147	831.6	809.6	593.3	547.3
	28	9	24	2	PC	52	11	1014.69	147	831.6	809.6	591.3	549.3
	24	1	28	9	PC	52	10	1016.71	147	833.6	811.7	551.3	591.3
	24	2	28	8	PC	52	10	1016.71	147	833.6	811.7	549.3	593.3
	24	3	28	7	PC	52	10	1016.71	147	833.6	811.7	547.3	595.3
	24	4	28	6	PC	52	10	1016.71	147	833.6	811.7	545.3	597.3
	24	5	28	5	PC	52	10	1016.71	147	833.6	811.7	543.3	599.3
	24	6	28	4	PC	52	10	1016.71	147	833.6	811.7	541.3	601.4
	24	7	28	3	PC	52	10	1016.71	147	833.6	811.7	539.3	603.4
	26	2	26	8	PC	52	10	1016.71	147	833.6	811.7	577.4	565.3
	26	3	26	7	PC	52	10	1016.71	147	833.6	811.7	575.3	567.3
	26	4	26	6	PC	52	10	1016.71	147	833.6	811.7	573.3	569.3
	26	5	26	5	PC	52	10	1016.71	147	833.6	811.7	571.3	571.3
	26	6	26	4	PC	52	10	1016.71	147	833.6	811.7	569.3	573.3
	26	7	26	3	PC	52	10	1016.71	147	833.6	811.7	567.3	575.3
	26	8	26	2	PC	52	10	1016.71	147	833.6	811.7	565.3	577.4
	28	3	24	7	PC	52	10	1016.71	147	833.6	811.7	603.4	539.3
	28	4	24	6	PC	52	10	1016.71	147	833.6	811.7	601.4	541.3
	28	5	24	5	PC	52	10	1016.71	147	833.6	811.7	599.3	543.3
	28	6	24	4	PC	52	10	1016.71	147	833.6	811.7	597.3	545.3
	28	7	24	3	PC	52	10	1016.71	147	833.6	811.7	595.3	547.3
	28	8	24	2	PC	52	10	1016.71	147	833.6	811.7	593.3	549.3
	28	9	24	1	PC	52	10	1016.71	147	833.6	811.7	591.3	551.3
	24	0	28	9	PC	52	9	1018.72	147	835.7	813.7	553.4	591.3
	24	1	28	8	PC	52	9	1018.72	147	835.7	813.7	551.3	593.3
	24	2	28	7	PC	52	9	1018.72	147	835.7	813.7	549.3	595.3
	24	3	28	6	PC	52	9	1018.72	147	835.7	813.7	547.3	597.3
	24	4	28	5	PC	52	9	1018.72	147	835.7	813.7	545.3	599.3
	24	5	28	4	PC	52	9	1018.72	147	835.7	813.7	543.3	601.4
	24	6	28	3	PC	52	9	1018.72	147	835.7	813.7	541.3	603.4
	24	7	28	2	PC	52	9	1018.72	147	835.7	813.7	539.3	605.4
	26	1	26	8	PC	52	9	1018.72	147	835.7	813.7	579.4	565.3
	26	2	26	7	PC	52	9	1018.72	147	835.7	813.7	577.4	567.3
	26	3	26	6	PC	52	9	1018.72	147	835.7	813.7	575.3	569.3
	26	4	26	5	PC	52	9	1018.72	147	835.7	813.7	573.3	571.3
	26	5	26	4	PC	52	9	1018.72	147	835.7	813.7	571.3	573.3
	26	6	26	3	PC	52	9	1018.72	147	835.7	813.7	569.3	575.3
	26	7	26	2	PC	52	9	1018.72	147	835.7	813.7	567.3	577.4
	26	8	26	1	PC	52	9	1018.72	147	835.7	813.7	565.3	579.4
	28	2	24	7	PC	52	9	1018.72	147	835.7	813.7	605.4	539.3
	28	3	24	6	PC	52	9	1018.72	147	835.7	813.7	603.4	541.3
	28	4	24	5	PC	52	9	1018.72	147	835.7	813.7	601.4	543.3
	28	5	24	4	PC	52	9	1018.72	147	835.7	813.7	599.3	545.3
	28	6	24	3	PC	52	9	1018.72	147	835.7	813.7	597.3	547.3
	28	7	24	2	PC	52	9	1018.72	147	835.7	813.7	595.3	549.3
	28	8	24	1	PC	52	9	1018.72	147	835.7	813.7	593.3	551.3
	28	9	24	0	PC	52	9	1018.72	147	835.7	813.7	591.3	553.4
	24	0	28	8	PC	52	8	1020.74	147	837.7	815.7	553.4	593.3
	24	1	28	7	PC	52	8	1020.74	147	837.7	815.7	551.3	595.3
	24	2	28	6	PC	52	8	1020.74	147	837.7	815.7	549.3	597.3
	24	3	28	5	PC	52	8	1020.74	147	837.7	815.7	547.3	599.3
	24	4	28	4	PC	52	8	1020.74	147	837.7	815.7	545.3	601.4
	24	5	28	3	PC	52	8	1020.74	147	837.7	815.7	543.3	603.4
	24	6	28	2	PC	52	8	1020.74	147	837.7	815.7	541.3	605.4
	24	7	28	1	PC	52	8	1020.74	147	837.7	815.7	539.3	607.4
[truncated: 405 more rows]

## Sheet: Table S5
Table S5 Acyl chain-specific annotation (after HCD fragmentation of sodiated adducts) of glycerophospholipid species in mouse brain tissue using PIA SSN
			PC_a			PE_a				PE_p
	Nr.	Target m/z (+/-0.35)	Sum composition [M+H]+	Sum composition [M+Na]+	MS2 annotation (Na adduct fragmentation)	Sum composition [M+H]+	MS2 annotation (H adduct fragmentation)	Sum composition [M+Na]+	MS2 annotation (Na adduct fragmentation)	Sum composition [M+H]+	MS2 annotation (H adduct fragmentation)	Sum composition [M+Na]+	MS2 annotation (Na adduct fragmentation)
	1	892.657	PC(44:5)	PC(42:2)	PC(16:0_26:2)
					PC(18:1_24:1)
	2	878.569	PC(44:12)	PC(42:9)	PC(18:0_24:9)
					PC(18:2_24:7)
					PC(18:3_24:6)
	3	860.615	PC(42:7)	PC(40:4)	PC(16:0_24:4)
					PC(18:0_22:4)
					PC(20:0_20:4)
					PC(20:1_20:3)
	4	856.582	PC(42:9)	PC(40:6)	PC(16:0_24:6)
					PC(18:0_22:6)
					PC(20:3_20:3)
	5	854.566	PC(42:10)	PC(40:7)	PC(16:0_24:7)
					PC(18:1_22:6)
					PC(20:3_20:4)
	6	838.631	PC (40:4)	PC(38:1)	PC(18:0_20:1)	PE(44:11)		PE(42:8)	PE(20:1_22:7)
					PC(18:1_20:0)
	7	834.6	PC(40:6)	PC(38:3)	PC(16:0_22:3)
					PC(18:0_20:3)
	8	832.583	PC(40:7)	PC(38:4)	PC(16:0_22:4)
					PC(18:0_20:4)
					PC(18:1_20:3)
	9	830.509	PC(40:8)	PC(38:5)	PC(16:0_22:5)					PE p44:7)	PE(P16:0/28:7)	PE(p42:4)
					PC(16:1_22:4)						PE(P18:1/26:6)
					PC(18:1_20:4)
	10	828.549	PC(40:9)	PC(38:6)	PC(16:0_22:6)					PE(p44:8)	PE(P16:0/28:8)	PE(p42:5)
					PC(18:3_20:3)						PE(P18:1/26:7)
	11	816.647				PE 42:8		PE(40:5)	PE(18:1_22:4)
									PE(16:0_24:5)
									PE(16:1_24:4)
	12	814.631				PE(42:9)	PE(20:1_22:8)	PE(40:6)	PE(16:0_24:5)
							PE(20:3_22:6)		PE(18:1_22:4)
							PE(18:0_24:9)
	13	812.52	PC(38:3)	PC(36:0)	PC(16:0_20:0)	n.d		PE(40:7)	PE(18:1_22:6)
					PC(18:0_18:0)				PE(24:6_16:1)
	14	810.6	PC(38:4)	PC(36:1)	PC(16:0_20:1)	n.d		PE(40:8)	PE(16:0_24:8)
					PC(16:1_20:0)				PE(18:2_22:6)
					PC(18:0_18:1)				PE(18:0_22:8)
	15	808.583	PC(38:5)	PC(36:2)	PC(16:0_20:2)
					PC(18:0_18:2)
					PC(18:1_18:1)
	16	806.569	PC(38:6)	PC(36:3)	PC(16:0_20:3)					PE(p42:5)	PE(P16:0/26:5)	PE(p40:2)
					PC(18:0_18:3)						PE(P18:0/24:5)
					PC(18:1_18:2)						PE(P18:1/24:4)
	17	804.551	PC(38:7)	PC(36:4)	PC(16:0_20:4)					PE(p42:6)	PE(P16:0/26:6)	PE(p40:3)
					PC(18:1_18:3)						PE(P18:1/24:5)
	18	802.478	PC(38:8)	PC(36:5)	PC(16:0_20:5)					PE(p42:7)	PE(P16:0/26:7)	PE(p40:4)
											PE(P18:1/22:3)
	19	792.553				PE(40:6)	PE(20:1_20:5)	PE(38:3)	PE(18:1_20:2)
							PE(18:0_22:6)		PE(18:2_20:1)
							PE(16:1_24:5)
							PE(14:0_26:6)
	20	790.622				PE(40:7)	PE(16:1_24:6)	PE(38:4)	PE(16:0_22:4)
									PE(18:1_20:3)
									PE(18:0_20:4)
	21	788.616				PE(40:7)	PE(16:1_24:6)	PE(38:5)	PE(16:0_22:5)
	22	786.6				PE(40:9)	PE(16:0_24:9)	PE(38:6)	PE(16:0_22:6)
									PE(18:1_20:5)
									PE(18:0_20:6)
									PE(16:1_22:5)
	23	784.525	PC(36:3)	PC(34:0)	PC(16:0_18:0)
	24	782.568	PC(36:4)	PC(34:1)	PC(16:0_18:1)
					PC(16:1_18:0)
	25	780.55	PC(36:5)	PC(34:2)	PC(16:0_18:2)					PE(p40:4)	PE(P16:0/24:4)	n.d
					PC(16:1_18:1)
	26	776.558
	27	768.553				PE(38:4)		PE(36:1)	PE(16:0_20:1)
									PE(18:0_18:1)
	28	764.521				PE(38:6)	PE(16:0_22:6)	PE(36:3)
							PE(16:1_22:5)
	29	762.6				PE(38:7)		PE(36:4)	PE(16:0_20:4)
	30	760.585				PE(38:8)		PE(36:5)	PE(16:0_20:5)
	31	756.589	PC(34:3)	PC a 32:0	PC(16:0_16:0)
	32	746.605
	33	728.558	PC(32:3)	PC a 30:0	PC(14:0_16:0)
	34	724.527	n.d	PC a 30:2	PC(16:1_14:1)					PE(p36:4)	PE(P18:1/18:3)	PE(p34:1)	PE(P16:1/18:0)
													PE(P18:1/16:0)

## Sheet: Table S6
		Table S6 Validation of annotated glycerophospholipid species in mouse brain tissue using PIA SSN with different experimental settings. (n.t.: non-targeted and no overlap with targeted isolation windows, n.d.: characteristic product ion not detected)
		Plasmalogens	[M+Na]+		[M+H]+		Dataset 1		Dataset 2		Dataset 3		Dataset 4
							[M+Na]+ isomers	[M+H]+ isomers	[M+Na]+ isomers	[M+H]+ isomers	[M+Na]+ isomers	[M+H]+ isomers	[M+107Ag]+
			830.604	PE(p42:4)	830.606	PE(p44:7)	PEp42:4	PE(P16:0/28:7)	PE(P16:0/26:4)	PE(P16:0/28:7)	n.t.	n.t.	n.t			n.d	not detected
								PE(18:1/26:6)	PE(18:1/24:3)	PE(18:1/26:6)						n.t	not targeted
			828.588	PE(p42:5)	828.59	PE(p44:8)	PE(p42:5)	PE(P16:0/28:8)	PE(p 42:5)	PE(P16:0/28:8)	n.t.	n.t.	n.t
								PE(18:1/26:7)		n.d
			806.604	PE(p40:2)	806.606	PE(p42:5)	PE(p40:2)	PE(P16:0/26:5)	PE p 40:2	PE(P16:0/26:5)	n.t.	n.t.	912.501	n.d
								PE(P18:0/24:5)		n.d
								PE(P18:1/24:4)		n.d
			804.588	PE(p40:3)	804.59	PE(p42:6)	PE(p40:3)	PE(P16:0/26:6)	PE p 40:3	PE(P16:0/26:6)	n.t.	n.t.	888.503	PE(p40:3)
								PE(P18:1/24:5)		PE(P18:1/24:5)
			802.573	PE(p40:4)	802.574	PE(p42:7)	PE(p40:4)	PE(P16:0/26:7)	n.t.	n.t.	n.t.	n.t.	n.t
								PE(P18:1/22:3)
			780.588	PE(p38:1)	780.59	PE(p40:4)	n.d	PE(P16:0/24:4)	n.d	PE(P16:0/24:4)	n.d	PE(P16:0/24:4)	864.503	PE(p38:1)
			724.526	PE(p34:1)	724.528	PE(p36:4)	PE(P16:1/18:0)	PE(P18:1/18:3)					n.t
							PE(P18:1/16:0)
		PCs	892.677	PC(42:2)	892.68	PC(44:5)	PC(16:0_26:2)	PC(44:5)	n.t.	n.t.	n.t.	n.t.	n.t.
							PC(18:1_24:1)
			860.614	PC(40:4)	860.617	PC(42:7)	PC(16:0_24:4)	PC(42:7)	n.t.	n.t.	n.d.	PC(42:7)	944.529	PC(40:4)
							PC(18:0_22:4)				PC(18:0_22:4)
							PC(20:0_20:4)				n.d.
							PC(20:1_20:3)				n.d.
			856.583	PC(40:6)	856.586	PC(42:9)	PC(16:0_24:6)	PC(42:9)	PC(16:0_24:6)	PC(42:9)	n.t.	n.t.	940,4980	PC(40:6)
							PC(18:0_22:6)		PC(18:0_22:6)
							PC(20:3_20:3)		PC(20:3_20:3)
			854.568	PC(40:7)	854.57	PC(42:10)	PC(16:0_24:7)	PC(42:10)	n.d.	PC(42:10)	n.t.	n.t.	n.t
							PC(18:1_22:6)		PC(18:1_22:6)
							PC(20:3_20:4)		PC(20:3_20:4)
			838.63	PC(38:1)	838.633	PC (40:4)	PC(18:0_20:1)	PC (40:4)	n.t.	n.t.	PC(18:0_20:1)	PC(40:4)	922,5449 944,5293	PC(38:1) PC (40:4)
							PC(18:1_20:0)				PC(18:1_20:0)
			836.614	PC(38:2)	836.617	PC (40:5)	n.t.	PC (40:5)	n.t.	n.t.	PC(18:1_20:1)	PC(40:5)	920,5293	PC(38:2)
											PC(18:0_20:2)
			834.599	PC(38:3)	834.601	PC(40:6)	PC(16:0_22:3)	PC(40:6)	n.d.	PC(40:6)	PC(16:0_22:3)	PC(40:6)	940.498	PC(40:6)
							PC(18:0_20:3)		PC(18:0_20:3)		PC(18:0_20:3)
			832.583	PC(38:4)	832.586	PC(40:7)	PC(16:0_22:4)	PC(40:7)	PC(16:0_22:4)	PC(40:7)	PC(16:0_22:4)	PC(40:7)	916.498	PC(38:4)
							PC(18:0_20:4)		PC(18:0_20:4)		PC(18:0_20:4)
							PC(18:1_20:3)		PC(18:1_20:3)		PC(18:1_20:3)
			830.568	PC(38:5)	830.57	PC(40:8)	PC(16:0_22:5)	PC(40:8)	PC(16:0_22:5)	PC(40:8)	n.t.	n.t.	n.t
							PC(16:1_22:4)		PC(16:1_22:4)
							PC(18:1_20:4)		PC(18:1_20:4)
			828.552	PC(38:6)	n.d.	PC(40:9)	PC(16:0_22:6)	PC(40:9)	PC(16:0_22:6)	PC(40:9)	n.t.	n.t.	n.t
							PC(18:3_20:3)		n.d.
			812.614	PC(36:0)	812.617	PC(38:3)	PC(16:0_20:0)	PC(38:3)	n.t.	n.t.	n.t.	n.t.	n.t
							PC(18:0_20:3)
			810.599	PC(36:1)	810.601	PC(38:4)	PC(16:0_20:1)	PC(38:4)	PC(16:0_20:1)	PC(38:4)	PC(16:0_20:1)	PC(38:4)	894,5136 916,4980	PC(36:1) PC(38:4)
							PC(16:1_20:0)		PC(16:1_20:0)		PC(16:1_20:0)
							PC(18:0_18:1)		PC(18:0_18:1)		PC(18:0_18:1)
			808.583	PC(36:2)	808.586	PC(38:5)	PC(16:0_20:2)	PC(38:5)	PC(16:0_20:2)	PC(38:5)	PC(16:0_20:2)	PC(38:5)	892,4980	PC(36:2)
							PC(18:0_18:2)		PC(18:0_18:2)		n.d.
							PC(18:1_18:1)		PC(18:1_18:1)		n.d.
			806.568	PC(36:3)	806.57	PC(38:6)	PC(16:0_20:3)	PC(38:6)	PC(16:0_20:3)	PC(38:6)	n.d.	PC(38:6)	890,4823	PC(36:3)
							PC(18:0_18:3)		n.d.		n.d.
							PC(18:1_18:2)		PC(18:1_18:2)		PC(18:1_18:2)
			804.552	PC(36:4)	804.554	PC(38:7)	PC(16:0_20:4)	PC(38:7)	PC(16:0_20:4)	PC(38:7)	n.t.	n.t.	888,4667	PC(36:4)
							PC(18:1_18:3)		n.d.
			802.536	PC(36:5)	802.539	PC(38:8)	PC(16:0_20:5)	PC(38:8)	n.t.	n.t.	n.t.	n.t.	n.t
			784.583	PC(34:0)	784.586	PC(36:3)	PC(16:0_18:0)	PC(36:3)	PC(16:0_18:0)	PC(36:3)	PC(16:0_18:0)	PC(36:3)	868,4980 890,4823	PC(34:0) PC(36:3)
			782.568	PC(34:1)	782.57	PC(36:4)	PC(16:0_18:1)	PC(36:4)	PC(16:0_18:1)	PC(36:4)	PC(16:0_18:1)	PC(36:4)	866,4823 888,4667	PC(34:1) PC(36:4)
							PC(16:1_18:0)		PC(16:1_18:0)		PC(16:1_18:0)
			780.552	PC(34:2)	780.554	PC(36:5)	PC(16:0_18:2)	PC(36:5)	PC(16:0_18:2)	PC(36:5)	PC(16:0_18:2)	PC(36:5)	864,4667	PC(34:2)
							PC(16:1_18:1)		PC(16:1_18:1)		PC(16:1_18:1)
			756.552	PC(32:0)	756.554	PC(34:3)	PC(16:0_16:0)	PC(34:3)	n.t.	n.t.	n.t.	n.t.	840.467	PC(32:0)
			728.521	PC(30:0)	728.523	PC(32:3)	PC(14:0_16:0)	PC(32:3)	n.t.	n.t.	n.t.	n.t.	n.t
			724.489	PC(30:2)	n.d.	PC(32:5)	PC(16:1_16:1)	n.d	n.t.	n.t.	n.t.	n.t.	n.t
		PEs	838.536	PE(42:8)	n.d.	PE(44:11)	PE(20:1_22:7)		n.t.		PE(20:1_22:7)	n.d	944.434	n.d
			816.552	PE(40:5)	816.554	PE 42:8	PE(18:1_22:4)	PE 42:8	n.t.	n.t.	n.t.	n.t.	n.t
							PE(16:0_24:5)
							PE(16:1_24:4)
			814.536	PE(40:6)	n.d.	PE(42:9)	PE(14:0_26:6)	PE(20:1_22:8)	n.t.	n.t.	PE(16:0_24:6)	PE(20:1_22:8)	898,4510 920,5293	PE(40:6) PE(42:9)
								PE(20:3_22:6)				PE(20:3_22:6)
							PE(18:0_22:6)	PE(18:0_24:9)			PE(18:1_22:5)	PE(18:0_24:9)
			812.521	PE(40:7)	n.d.	PE(42:10)	PE(18:1_22:6)	n.d	n.t.	n.t.	n.t.	n.t.	n.t
							PE(16:1_24:6)
			810.505	PE(40:8)	n.d.	PE(42:11)	PE(18:2_22:6)	n.d.	PE(18:2_22:6)	n.d	n.d.	n.d.	894,5136	PE(40:8)
							PE(16:0_24:8)		n.d.		n.d.
							PE(18:1_22:7)		PE(18:1_22:7)		PE(18:1_22:7)
			792.552	PE(38:3)	792.554	PE(40:6)			n.t.	n.t.	PE(38:3)		898.451	PE(40:6)
							PE(18:0_20:3)	PE(18:0_22:6)				PE(16:0_24:6)
												n.d.
								PE(14:0_26:6)
							PE(18:2_20:1)					PE(18:1_22:5)
			790.536	PE(38:4)	790.539	PE(40:7)	PE(16:0_22:4)	PE(16:1_24:6)	n.t.	n.t.	n.t.	n.t.	874,4510	PE(38:4)
							PE(18:1_20:3)
							PE(18:0_20:4)
			788.521	PE(38:5)	788.523	PE(40:8)	PE(16:0_22:5)	PE(18:1_22:7)	n.t.	n.t.	PE(16:0_22:5)	PE(18:1_22:7)	872,4354 894,5136	PE(38:5) PE(40:8)
			786.505	PE(38:6)	786.507	PE(40:9)	PE(16:0_22:6)	PE(16:0_24:9)	n.t.	n.t.	n.d.	PE(16:0_24:9)	892.404	n.d
							PE(18:1_20:5)				PE(18:1_20:5)
							PE(18:0_20:6)				n.d.
							PE(16:1_22:5)				n.d.
			768.552	PE(36:1)	768.554	PE(38:4)	PE(16:0_20:1)	PE(38:4)	n.t.	n.t.	PE(16:0_20:1)	PE(38:4)	874,4510 852,4667	PE(38:4) PE(36:1)
							PE(18:0_18:1)				PE(18:0_18:1)
			766.536	PE(36:2)	766.539	PE(38:5)	n.t.	n.t.	n.t.	n.t.	PE(14:0_22:2)	PE(16:0_22:5)	872,4354 850,4510	PE(38:5) PE(36:2)
							n.t.				PE(18:1_18:1)
								PE(16:0_22:6)					870.418	n.d
			764.521	PE(36:3)	764.523	PE(38:6)	PE(36:3)	PE(16:1_22:5)	n.t.	n.t.	n.t.	n.t.
			762.505	PE(36:4)	762.507	PE(38:7)	PE(16:0_20:4)	PE(38:7)	n.t.	n.t.	PE(16:0_20:4)	PE(38:7)	846,4197 868,4980	PE(36:4) PE(38:7)
			760.489	PE(36:5)	760.492	PE(38:8)	PE(16:0_20:5)	PE(38:8)	n.t.	n.t.	PE(16:0_20:5)	PE(38:8)	n.t

## Sheet: Table S7
	Table S7 Detailed parameter list for PA nano-DESI MSI including full target lists for all the experiments performed using PIA SSN.
	Abbreviations ACN: acetonitrile; MeOH: methanol; IPA: 2-propanol; FA: formic acid; IS: internal standard; o.d.: outer diameter; i.d.: inner diameter
	Dataset name	Dataset 1	Dataset 2	Dataset 3	Dataset 4	Dataset 5	Dataset 6	Dataset 7	Dataset 8
	Purpose of experiment	Parallel image acquisition with several different experimental settings and inclusion lists for MS2I to showcase the versatility of the PIA SSN workflow				PIA SSN for structual annotation of cholesterol and its oxidized metabolites in multiple sclerosis tissue	FTMS2 validation of Dataset 5	High spatial resolution PIA SSN annotation of oxidized cholesterol metabolites around a highly infiltrated blood vessel	Pilot-scale study of cholesterol oxidation in human multiple sclerosis tissue sections
	Reference to figure(s)	Fig 3 Fig S1, S2, S6, S7, S8, S10, S11, S12, S13			Fig S3	Fig 4 Fig S16	Fig S17	Fig 5	Fig 6 Fig S19, S20
	Reference to table(s)	Table S2-S4 and S11	Table S11	Table S11	Table S11	Table S9, S11	Table S11	Table S9, S11	Table S1, S3, S11
	Sample type	Mouse brain cross section	Mouse brain cross section	Mouse brain cross section	Mouse brain cross section	Human white matter brain PwMS	Human white matter brain PwMS	Human white matter brain PwMS	Human white matter brain a-c. NNC (n=3) d-h. PwMS (n=5)
	Full tissue or partial	partial	full	full	full	full	full	partial	full
	Capillary probe (o.d./i.d.)	150/50 µm	150/50 µm	150/50 µm	150/50 µm	150/50 µm	150/50 µm	150/50 µm	150/50 µm
	Flow rate [µL/min]	0.5	0.4	0.5	0.5	0.5	0.5	0.5	0.5
	PA gas pressure [mbar]	3000	1800	3000	3000	3500	3500	3500	3000
	Extraction solvent composition	MeOH:H2O v/v 9:1	ACN:MeOH v/v 9:1	MeOH:H2O v/v 9:1	ACN:MeOH v/v 9:1	ACN:IPA v/v 9:1	ACN:IPA v/v 9:1	ACN:IPA v/v 9:1	ACN:MeOH v/v 9:1
	Extraction solvent additives	0.1% FA	0.1% FA	0.1% FA	10 ppm 107Ag+ 0.1% FA	10 ppm 107Ag+ 0.1% FA	10 ppm 107Ag+ 0.1% FA	10 ppm 107Ag+ 0.1% FA	10 ppm 107Ag+ 0.1% FA
	X scanning speed [µm/s]	20	30	30	40	50	30	10	50
	Y stepping distance [µm]	50	75	75	75	150	191	50	150
	Pixe size [µm x µm]	20x50	25x75	25x75	40x75	50x150	181x191	10x50	10x150
	Capillary voltage [V]	4200	4200	3500	3000	4000	3200	4400	a: 3000; b: 3500; c: 4540; d: 4400; e: 3000; f: 3500; g: 4200; h: 4100
	FTMS mass resolution (m/Δm at 200 m/z)	500 000	500 000	500 000	500 000	500 000	120 000	500 000	120 000
	Number of MS2 scan events	108	15	27	28	9	8	9	n/a
	MS2 detection	parallel ITMS2	parallel ITMS2	parallel ITMS2	parallel ITMS2	parallel ITMS2	FTMS2	parallel ITMS2	n/a
	Isolation windows	±0.35	±0.25	±0.25	±0.35	±0.35	±0.35	±0.35	n/a
	Collision type	HCD	HCD	HCD	CID	CID	CID	CID	n/a
	Collision energy	0.4	0.4	0.4	0.4	0.35	0.35	0.35	n/a
	MS2 microscans	1	1	1	1	2	5	2	n/a
	Ion trap scan rate	Rapid	Rapid	Rapid	Rapid	Rapid	n/a	Rapid	n/a
	In-source fragmentation	-	-	-	-	-	35 V	-	-
	Calibration (External + lock mass or Easy IC)	External	External	External	External + lock mass	External + EasyIC	External + EasyIC	External + EasyIC	External + EasyIC
	Experimental Time	8.2 hours	7.8 hours	11.7 hours	10.3 hours	8.6	12.7 hours	14.1 hours
	Additional scan event	-	-	-	-	-	-	-	tSIM 425-475
	Internal standards added	PC 11:0/11:0 1µM PE 30:0 1µM	PC 11:0/11:0 1µM PE 30:0 1µM	PC 11:0/11:0 1µM PE 30:0 1µM	PC 11:0/11:0 1µM PE 30:0 1µM	n/a	n/a	LPC 19:0 1µM PC 11:0/11:0 2µM arachidonic acid-d8 1µM MG 19:2 1µM DG 26:0 1µM PGE2-d9 1µM PE 30:0 1µM pregnenolone-d4 1.5µM	LPC 19:0 1µM PC 11:0/11:0 4µM arachidonic acid-d8 1µM oleic acid-d9 4µM MG 19:2 1µM DG 26:0 1µM PGE2-d9 1µM C18-carnitine-d3 1µM 15-HETE-d8 0.5µM LTB4-d4 0.5µM
	Targeted masses	203.053	856.583	718.538	700.31	493.259	493.259	493.259	n/a
		204.123	854.568	732.554	742.357	507.239	507.239	507.239
		219.026	834.599	734.569	822.42	509.254	509.254	509.254
		268.104	832.583	740.523	824.435	523.234	523.234	523.234
		280.092	830.568	746.569	838.451	525.249	525.249	525.249
		290.086	828.552	758.569	840.467	527.192	527.265	527.192
		327.229	810.599	760.585	846.42	527.265	539.229	527.265
		341.245	808.583	762.601	850.451	539.229	543.26	539.229
		351.229	806.568	766.536	852.467	543.26		543.26
		367.203	804.552	768.554	864.467
		379.282	784.583	780.552	866.482
		395.256	782.568	782.568	868.498
		401.266	780.552	784.583	872.435
		409.344	756.551	786.601	874.451
		417.24	754.536	788.616	878.482
		426.358		792.554	888.467
		448.342		794.567	890.482
		496.34		796.585	892.498
		508.303		808.583	894.514
		518.322		810.599	898.451
		526.293		814.536	902.482
		530.286		828.552	916.498
		544.337		832.583	920.529
		546.353		834.599	922.545
		548.274		836.614	940.498
		554.288		838.63	944.529
		566.321		860.614	948.561
		568.243			950.576
		576.269
		578.27
		580.301
		582.295
		592.243
		596.274
		606.295
		635.37
		702.447
		704.389
		706.538
		718.538
		720.59
		724.527
		728.558
		729.59
		730.573
		731.606
		732.553
		734.569
		736.575
		744.589
		746.605
		748.527
		751.546
		753.588
		756.589
		757.554
		758.569
		760.585
		762.6
		763.603
		764.521
		768.553
		771.512
		773.53
		776.558
		779.577
		780.55
		782.568
		783.068
		784.525
		786.6
		787.486
		788.616
		790.622
		792.553
		801.561
		802.478
		803.481
		804.551
		806.569
		807.513
		808.583
		810.6
		812.52
		813.684
		814.631
		815.635
		816.647
		817.65
		823.526
		828.549
		829.554
		830.509
		832.583
		833.586
		834.6
		838.631
		842.663
		844.525
		848.637
		854.566
		856.582
		860.615
		870.541
		873.562
		874.498
		878.569
		892.657

## Sheet: Table S8 
	Table S8 Suggested annotation levels and their description for MSI studies.
	Annotation level	Description	Technique needed
	Level 1 – Validated structure	Reference standard validation with orthogonal technique in every morphologically distinct region	Complementary spatially resolved separation techniques are needed along with MSI
	Level 2 – Putative identification	Spatial distribution of HRMS precursor images in combination with either product ion images acquired over the full tissue section or high-fidelity isomer resolved images with ion mobility	MS2I followed by spatial similarity of product ions across all pixels (SSN) or
			calibrated high-resolution IM - MSI
	Level 3 – Tentative identification	Product ion spectra match with standard, predicted fragmentation pattern or collisional cross section	DDA or
			dataset-dependent MS2 or
			IM-MSI
	Level 4 – Molecular formula	Isotopic ratio, charge and adduct match	Any MSI technique
	Level 5 – Unique feature	Accurate mass annotation	Any MSI technique

## Sheet: Table S9
		Table S9 List of diagnostic product ions (DPIs) for cholesterol and the investigated oxidized cholesterol metabolites.
		MF	[M+107Ag]+	DPIs (MS2)
	ST1	Cholesterol	493.259	489.228
				475.248
				369.352
				271.205
	ST2	hydroxycholesterols	509.255	491.244
				449.197
				447.182
				439.177
				405.135
				369.316
				271.206
				269.19
	ST3	3-Hydroxycholestenoic acids	523.234	505.223
				479.244
				477.228
				423.181
				369.316
	ST4	dihydroxycholesterols	525.249	507.238
				495.239
				489.229
				479.244
				467.208
				369.316
				271.206
				269.19
	ST7	Homodeoxycholic acid	527.192	481.187
				453.156
	ST5	Dihydroxycholestenoic acid	539.228	521.218
				493.224
				437.161
	ST6	cholesantetrol	543.26	443.135
				397.129

## Sheet: Table S10
							Table S10 Medical details of human subject samples used for the multimodal characterization of cholesterol oxidation in the human multiple sclerosis brain
Patient	Sex	Age	PMD	MS type		pH liquor	Disease duration	Cause of death	Lesion type	Point fill color on boxplots	# ROIs	# ROIs	# ROIs
							(years)				Normal PLP	Diffuse PLP	Absent PLP
Control 1	F	71	07:50:00	-		-	-	Lung carcinoma	-	yellow	2	1	0
Control 2	F	59	08:10:00	-		-	-	Euthanasia	-	orange	5	2	0
Control 3	M	68	08:40:00	-		-	-	Euthanasia	-	deep purple	3	0	0
MS patient 1	F	48	09:20:00	unknown		6.1	24	Pneumonia	chronic active lesion	brown	2	8	4
MS patient 2	F	51	09:10:00	SPMS		6.9	17	Euthanasia	several active lesions	light purple	4	1	3
MS patient 3	F	77	09:45:00	SPMS		n.d.	39	Aspiration pneumonia	periventricular chronic inactive lesion, remyelination	dark blue	1	4	4
MS patient 4	F	82	07:30:00	PPMS		6.3	13	Cardiac arrest	chronic active	light blue	1	2	4
MS patient 5	F	66	09:30:00	SPMS		6.7	n.d.	Euthanasia	chronic inactive	magenta	1	2	1

[truncated: 2 more sheets: Table S11, Table S12]
